# Supplementary material for: Bis(1-methyl­piperazine-1,4-diium) tetra­chloridocuprate(II)
Source: Acta Crystallogr Sect E Struct Rep Online. 2011 Jun 25;67(Pt 7):m979. doi: 10.1107/S1600536811024354 (PMC3152076; doi:10.1107/S1600536811024354)
Supplement: Supplementary file 1 [file e-67-0m979-sup1.cif]

##############################################################################
#                                                                            #
# This CIF contains the data in a paper accepted for publication in          #
# Acta Crystallographica Section E. It conforms to the requirements of       #
# Notes for Authors for Acta Crystallographica Section E, and has been       #
# peer reviewed under the auspices of the IUCr Commission on Journals.       #
#                                                                            #
# Full details of the Crystallographic Information File format               #
# are given in the paper "The Crystallographic Information File (CIF):       #
# a New Standard Archive File for Crystallography" by S. R. Hall, F. H.      #
# Allen and I. D. Brown [Acta Cryst. (1991), A47, 655-685].                  #
#                                                                            #
# The current version of the core CIF dictionary is obtainable from          #
# ftp://ftp.iucr.org/pub/cif_core.dic.                                       #
#                                                                            #
# Software is freely available for graphical display of the structure(s)     #
# in this CIF. For information consult the CIF software page                 #
# http://www.iucr.org/resources/cif/software.                                #
#                                                                            #
# This file may be used for bona fide research purposes within the           #
# scientific community so long as proper attribution is given to the journal # 
# article from which it was obtained.                                        #
#                                                                            #
##############################################################################
data_I
_audit_creation_method     SHELXL-97
_chemical_name_systematic
;
Bis(1-methylpiperazine-1,4-diium) tetrachloridocuprate(II)
;
_chemical_name_common     ?
_chemical_formula_moiety     'C5 H14 N2 2+, Cl4 Cu 2-'
_chemical_formula_sum     'C5 H14 Cl4 Cu N2'
_chemical_formula_iupac     '(C5 H14 N2) [Cu Cl4]'
_chemical_formula_weight     307.52
_chemical_melting_point     ?
_symmetry_cell_setting     orthorhombic
_symmetry_space_group_name_H-M     'P 21 21 21'
_symmetry_space_group_name_Hall     'P 2ac 2ab'
loop_
    _symmetry_equiv_pos_as_xyz
    'x, y, z'
    '-x+1/2, -y, z+1/2'
    '-x, y+1/2, -z+1/2'
    'x+1/2, -y+1/2, -z'
_cell_length_a     8.9717(18)
_cell_length_b     9.945(2)
_cell_length_c     13.753(3)
_cell_angle_alpha     90.00
_cell_angle_beta     90.00
_cell_angle_gamma     90.00
_cell_volume     1227.1(4)
_cell_formula_units_Z     4
_cell_measurement_reflns_used     2808
_cell_measurement_theta_min     3.06
_cell_measurement_theta_max     27.48
_cell_measurement_temperature     298(2)
_exptl_crystal_description     'Block'
_exptl_crystal_colour     'blue'
_exptl_crystal_size_max     0.20
_exptl_crystal_size_mid     0.05
_exptl_crystal_size_min     0.05
_exptl_crystal_density_diffrn     1.665
_exptl_crystal_density_meas     ?
_exptl_crystal_density_method     'not measured'
_exptl_crystal_F_000     620
_exptl_absorpt_coefficient_mu     2.607
_exptl_absorpt_correction_type     multi-scan
_exptl_absorpt_process_details     '(CrystalClear; Rigaku, 2005)'
_exptl_absorpt_correction_T_min     0.89
_exptl_absorpt_correction_T_max     1.00
_exptl_special_details     ?
_diffrn_ambient_temperature     298(2)
_diffrn_radiation_type     MoK\a
_diffrn_radiation_wavelength     0.71073
_diffrn_radiation_source     'fine-focus sealed tube'
_diffrn_radiation_monochromator     graphite
_diffrn_measurement_device_type     'Rigaku Mercury2'
_diffrn_measurement_method     'profile data from \f scans'
_diffrn_detector_area_resol_mean     13.6612
_diffrn_reflns_number     12813
_diffrn_reflns_av_R_equivalents     0.0358
_diffrn_reflns_av_sigmaI/netI     0.0295
_diffrn_reflns_theta_min     3.06
_diffrn_reflns_theta_max     27.48
_diffrn_reflns_theta_full     27.48
_diffrn_measured_fraction_theta_max     0.998
_diffrn_measured_fraction_theta_full     0.998
_diffrn_reflns_limit_h_min     -11
_diffrn_reflns_limit_h_max     11
_diffrn_reflns_limit_k_min     -12
_diffrn_reflns_limit_k_max     12
_diffrn_reflns_limit_l_min     -17
_diffrn_reflns_limit_l_max     17
_diffrn_standards_number     ?
_diffrn_standards_interval_count     ?
_diffrn_standards_interval_time     ?
_diffrn_standards_decay_%     ?
_refine_special_details
;
 Refinement of F^2^ against ALL reflections.  The weighted R-factor wR and
 goodness of fit S are based on F^2^, conventional R-factors R are based
 on F, with F set to zero for negative F^2^. The threshold expression of
 F^2^ > 2sigma(F^2^) is used only for calculating R-factors(gt) etc. and is
 not relevant to the choice of reflections for refinement.  R-factors based
 on F^2^ are statistically about twice as large as those based on F, and R-
 factors based on ALL data will be even larger.
;
_reflns_number_total     2808
_reflns_number_gt     2616
_reflns_threshold_expression     I>2\s(I)
_refine_ls_structure_factor_coef     Fsqd
_refine_ls_matrix_type     full
_refine_ls_R_factor_all     0.0283
_refine_ls_R_factor_gt     0.0253
_refine_ls_wR_factor_gt     0.0576
_refine_ls_wR_factor_ref     0.0587
_refine_ls_goodness_of_fit_ref     1.114
_refine_ls_restrained_S_all     1.114
_refine_ls_number_reflns     2808
_refine_ls_number_parameters     111
_refine_ls_number_restraints     0
_refine_ls_hydrogen_treatment     constr
_refine_ls_weighting_scheme     calc
_refine_ls_weighting_details
         'calc w=1/[\s^2^(Fo^2^)+(0.0220P)^2^+0.1621P] where P=(Fo^2^+2Fc^2^)/3'
_atom_sites_solution_hydrogens     geom
_atom_sites_solution_primary     direct
_atom_sites_solution_secondary     difmap
_refine_ls_shift/su_max     0.000
_refine_ls_shift/su_mean     0.000
_refine_diff_density_max     0.353
_refine_diff_density_min     -0.299
_refine_ls_extinction_method     '<i>SHELXL97</i> (Sheldrick, 2008)'
_refine_ls_extinction_coef     0.0271(9)
_refine_ls_extinction_expression
                                  'Fc^*^=kFc[1+0.001xFc^2^\l^3^/sin(2\q)]^-1/4^'
_refine_ls_abs_structure_details     'Flack (1983), 1185 Friedel pairs'
_refine_ls_abs_structure_Flack     0.010(11)
loop_
    _atom_type_symbol
    _atom_type_description
    _atom_type_scat_dispersion_real
    _atom_type_scat_dispersion_imag
    _atom_type_scat_source
    'C' 'C' 0.0033 0.0016
                         'International Tables Vol C Tables 4.2.6.8 and 6.1.1.4'
    'H' 'H' 0.0000 0.0000
                         'International Tables Vol C Tables 4.2.6.8 and 6.1.1.4'
    'N' 'N' 0.0061 0.0033
                         'International Tables Vol C Tables 4.2.6.8 and 6.1.1.4'
    'Cl' 'Cl' 0.1484 0.1585
                         'International Tables Vol C Tables 4.2.6.8 and 6.1.1.4'
    'Cu' 'Cu' 0.3201 1.2651
                         'International Tables Vol C Tables 4.2.6.8 and 6.1.1.4'
_computing_data_collection     '<i>CrystalClear</i> (Rigaku, 2005)'
_computing_cell_refinement     '<i>CrystalClear</i> (Rigaku, 2005)'
_computing_data_reduction     '<i>CrystalClear</i> (Rigaku, 2005)'
_computing_structure_solution     '<i>SHELXS97</i> (Sheldrick, 2008)'
_computing_structure_refinement     '<i>SHELXL97</i> (Sheldrick, 2008)'
_computing_molecular_graphics     '<i>SHELXTL</i> (Sheldrick, 2008)'
_computing_publication_material     '<i>SHELXTL</i> (Sheldrick, 2008)'
loop_
    _atom_site_type_symbol
    _atom_site_label
    _atom_site_fract_x
    _atom_site_fract_y
    _atom_site_fract_z
    _atom_site_U_iso_or_equiv
    _atom_site_adp_type
    _atom_site_calc_flag
    _atom_site_refinement_flags
    _atom_site_occupancy
    _atom_site_symmetry_multiplicity
    _atom_site_disorder_assembly
    _atom_site_disorder_group
    Cu Cu1 0.78864(3) 0.56811(3) 0.60180(2) 0.03632(10) Uani d . 1 1 . .
    Cl Cl2 0.98061(8) 0.41919(7) 0.59536(5) 0.05205(19) Uani d . 1 1 . .
    Cl Cl3 0.71852(8) 0.71379(6) 0.71940(5) 0.04349(16) Uani d . 1 1 . .
    N N2 0.6621(2) -0.0291(2) 0.58707(15) 0.0377(5) Uani d . 1 1 . .
    H H2A 0.6784 -0.1116 0.6118 0.045 Uiso d R 1 1 . .
    H H2B 0.6166 -0.0538 0.5316 0.045 Uiso d R 1 1 . .
    Cl Cl4 0.60364(7) 0.41742(6) 0.61497(6) 0.04956(18) Uani d . 1 1 . .
    N N1 0.7864(2) 0.17565(17) 0.70981(13) 0.0304(4) Uani d . 1 1 . .
    H H1 0.7517 0.2466 0.6761 0.037 Uiso d R 1 1 . .
    Cl Cl1 0.88660(8) 0.71628(6) 0.49755(5) 0.04457(17) Uani d . 1 1 . .
    C C4 0.7962(3) 0.0489(2) 0.55755(18) 0.0401(5) Uani d . 1 1 . .
    H H4A 0.7658 0.1277 0.5211 0.048 Uiso calc R 1 1 . .
    H H4B 0.8585 -0.0060 0.5158 0.048 Uiso calc R 1 1 . .
    C C5 0.8834(3) 0.0914(2) 0.64550(18) 0.0361(5) Uani d . 1 1 . .
    H H5A 0.9174 0.0126 0.6808 0.043 Uiso calc R 1 1 . .
    H H5B 0.9702 0.1426 0.6256 0.043 Uiso calc R 1 1 . .
    C C1 0.8693(3) 0.2304(3) 0.79610(19) 0.0491(7) Uani d . 1 1 . .
    H H1A 0.8080 0.2948 0.8292 0.074 Uiso calc R 1 1 . .
    H H1B 0.9594 0.2731 0.7746 0.074 Uiso calc R 1 1 . .
    H H1C 0.8935 0.1581 0.8396 0.074 Uiso calc R 1 1 . .
    C C2 0.6547(3) 0.0954(3) 0.74224(18) 0.0383(6) Uani d . 1 1 . .
    H H2C 0.5919 0.1502 0.7838 0.046 Uiso calc R 1 1 . .
    H H2D 0.6882 0.0184 0.7796 0.046 Uiso calc R 1 1 . .
    C C3 0.5663(3) 0.0481(3) 0.65572(18) 0.0397(6) Uani d . 1 1 . .
    H H3A 0.4848 -0.0083 0.6776 0.048 Uiso calc R 1 1 . .
    H H3B 0.5241 0.1252 0.6224 0.048 Uiso calc R 1 1 . .
loop_
    _atom_site_aniso_label
    _atom_site_aniso_U_11
    _atom_site_aniso_U_22
    _atom_site_aniso_U_33
    _atom_site_aniso_U_12
    _atom_site_aniso_U_13
    _atom_site_aniso_U_23
    Cu1 0.03892(17) 0.02711(15) 0.04294(17) 0.00232(13) 0.00213(13) 0.00148(13)
    Cl2 0.0549(4) 0.0356(3) 0.0656(4) 0.0155(3) 0.0214(3) 0.0148(4)
    Cl3 0.0472(3) 0.0367(3) 0.0466(3) -0.0003(3) 0.0106(3) -0.0032(3)
    N2 0.0397(11) 0.0306(10) 0.0428(12) -0.0029(8) -0.0008(9) -0.0038(9)
    Cl4 0.0380(3) 0.0328(3) 0.0779(5) -0.0016(3) -0.0067(3) 0.0037(3)
    N1 0.0304(9) 0.0270(9) 0.0340(10) 0.0017(8) -0.0019(9) -0.0003(8)
    Cl1 0.0558(4) 0.0348(3) 0.0431(3) 0.0093(3) 0.0080(3) 0.0093(3)
    C4 0.0483(14) 0.0315(12) 0.0403(13) -0.0010(12) 0.0147(11) -0.0016(11)
    C5 0.0288(12) 0.0280(12) 0.0516(14) 0.0007(10) 0.0079(10) 0.0019(11)
    C1 0.0456(15) 0.0592(17) 0.0424(14) -0.0092(13) -0.0093(12) -0.0046(13)
    C2 0.0324(13) 0.0435(14) 0.0391(13) -0.0042(10) 0.0070(10) -0.0004(11)
    C3 0.0316(12) 0.0422(14) 0.0454(14) -0.0038(11) -0.0004(10) -0.0057(13)
_geom_special_details
;
 All esds (except the esd in the dihedral angle between two l.s. planes)
 are estimated using the full covariance matrix.  The cell esds are taken
 into account individually in the estimation of esds in distances, angles
 and torsion angles; correlations between esds in cell parameters are only
 used when they are defined by crystal symmetry.  An approximate (isotropic)
 treatment of cell esds is used for estimating esds involving l.s. planes.
;
loop_
    _geom_bond_atom_site_label_1
    _geom_bond_atom_site_label_2
    _geom_bond_site_symmetry_2
    _geom_bond_distance
    _geom_bond_publ_flag
    Cu1 Cl1 . 2.2360(7) ?
    Cu1 Cl4 . 2.2435(8) ?
    Cu1 Cl3 . 2.2606(7) ?
    Cu1 Cl2 . 2.2732(7) ?
    N2 C4 . 1.488(3) ?
    N2 C3 . 1.490(3) ?
    N2 H2A . 0.9001 ?
    N2 H2B . 0.8999 ?
    N1 C2 . 1.494(3) ?
    N1 C5 . 1.497(3) ?
    N1 C1 . 1.502(3) ?
    N1 H1 . 0.8998 ?
    C4 C5 . 1.502(4) ?
    C4 H4A . 0.9700 ?
    C4 H4B . 0.9700 ?
    C5 H5A . 0.9700 ?
    C5 H5B . 0.9700 ?
    C1 H1A . 0.9600 ?
    C1 H1B . 0.9600 ?
    C1 H1C . 0.9600 ?
    C2 C3 . 1.505(3) ?
    C2 H2C . 0.9700 ?
    C2 H2D . 0.9700 ?
    C3 H3A . 0.9700 ?
    C3 H3B . 0.9700 ?
loop_
    _geom_angle_atom_site_label_1
    _geom_angle_atom_site_label_2
    _geom_angle_atom_site_label_3
    _geom_angle_site_symmetry_1
    _geom_angle_site_symmetry_3
    _geom_angle
    _geom_angle_publ_flag
    Cl1 Cu1 Cl4 . . 141.52(3) ?
    Cl1 Cu1 Cl3 . . 98.38(3) ?
    Cl4 Cu1 Cl3 . . 99.47(3) ?
    Cl1 Cu1 Cl2 . . 96.12(3) ?
    Cl4 Cu1 Cl2 . . 97.38(3) ?
    Cl3 Cu1 Cl2 . . 131.02(3) ?
    C4 N2 C3 . . 111.74(19) ?
    C4 N2 H2A . . 116.6 ?
    C3 N2 H2A . . 108.9 ?
    C4 N2 H2B . . 106.1 ?
    C3 N2 H2B . . 114.6 ?
    H2A N2 H2B . . 98.4 ?
    C2 N1 C5 . . 109.69(17) ?
    C2 N1 C1 . . 110.44(19) ?
    C5 N1 C1 . . 112.44(19) ?
    C2 N1 H1 . . 107.4 ?
    C5 N1 H1 . . 109.6 ?
    C1 N1 H1 . . 107.1 ?
    N2 C4 C5 . . 110.40(19) ?
    N2 C4 H4A . . 109.6 ?
    C5 C4 H4A . . 109.6 ?
    N2 C4 H4B . . 109.6 ?
    C5 C4 H4B . . 109.6 ?
    H4A C4 H4B . . 108.1 ?
    N1 C5 C4 . . 109.30(19) ?
    N1 C5 H5A . . 109.8 ?
    C4 C5 H5A . . 109.8 ?
    N1 C5 H5B . . 109.8 ?
    C4 C5 H5B . . 109.8 ?
    H5A C5 H5B . . 108.3 ?
    N1 C1 H1A . . 109.5 ?
    N1 C1 H1B . . 109.5 ?
    H1A C1 H1B . . 109.5 ?
    N1 C1 H1C . . 109.5 ?
    H1A C1 H1C . . 109.5 ?
    H1B C1 H1C . . 109.5 ?
    N1 C2 C3 . . 110.34(19) ?
    N1 C2 H2C . . 109.6 ?
    C3 C2 H2C . . 109.6 ?
    N1 C2 H2D . . 109.6 ?
    C3 C2 H2D . . 109.6 ?
    H2C C2 H2D . . 108.1 ?
    N2 C3 C2 . . 110.97(19) ?
    N2 C3 H3A . . 109.4 ?
    C2 C3 H3A . . 109.4 ?
    N2 C3 H3B . . 109.4 ?
    C2 C3 H3B . . 109.4 ?
    H3A C3 H3B . . 108.0 ?
loop_
    _geom_hbond_atom_site_label_D
    _geom_hbond_atom_site_label_H
    _geom_hbond_atom_site_label_A
    _geom_hbond_site_symmetry_A
    _geom_hbond_distance_DH
    _geom_hbond_distance_HA
    _geom_hbond_distance_DA
    _geom_hbond_angle_DHA
    N2 H2A Cl3 1_545 0.90 2.31 3.179(2) 162
    N2 H2B Cl2 4_456 0.90 2.52 3.185(2) 132
    N2 H2B Cl1 4_456 0.90 2.65 3.306(2) 130
    N1 H1 Cl4 . 0.90 2.31 3.1895(19) 164
_iucr_refine_instructions_details
;
TITL 1 in P2(1)2(1)2(1)
CELL 0.71073   8.9717   9.9452  13.7527  90.000  90.000  90.000
ZERR   4.00   0.0018   0.0020   0.0028   0.000   0.000   0.000
LATT -1
SYMM 0.5-X, -Y, 0.5+Z
SYMM -X, 0.5+Y, 0.5-Z
SYMM 0.5+X, 0.5-Y, -Z
SFAC C H N CL CU
UNIT 20 56 8 16 4
L.S. 11
BOND $H
FMAP 2
PLAN 20
ACTA
DFIX 0.90 0.002 N1 H1 N2 H2A N2 H2B
EQIV $1 x, y-1, z
EQIV $2 x-1/2, -y+1/2, -z+1
EQIV $3 x-1/2, -y+1/2, -z+1
HTAB N2 Cl3_$1
HTAB N2 Cl2_$2
HTAB N2 Cl1_$3
htab n1 cl4
WGHT    0.022000    0.162100
EXTI    0.027068
FVAR       0.42416
CU1   5    0.788637    0.568109    0.601799    11.00000    0.03892    0.02711 =
         0.04294    0.00148    0.00213    0.00232
CL2   4    0.980605    0.419190    0.595356    11.00000    0.05493    0.03559 =
         0.06562    0.01477    0.02144    0.01552
CL3   4    0.718523    0.713789    0.719396    11.00000    0.04722    0.03669 =
         0.04657   -0.00323    0.01061   -0.00034
N2    3    0.662116   -0.029131    0.587069    11.00000    0.03974    0.03059 =
         0.04279   -0.00378   -0.00081   -0.00286
AFIX   3
H2A   2    0.678379   -0.111641    0.611788    11.00000   -1.20000
H2B   2    0.616592   -0.053809    0.531561    11.00000   -1.20000
AFIX   0
CL4   4    0.603639    0.417425    0.614967    11.00000    0.03797    0.03283 =
         0.07789    0.00370   -0.00671   -0.00156
N1    3    0.786436    0.175649    0.709811    11.00000    0.03039    0.02695 =
         0.03401   -0.00035   -0.00194    0.00172
AFIX   3
H1    2    0.751746    0.246634    0.676138    11.00000   -1.20000
AFIX   0
CL1   4    0.886603    0.716285    0.497549    11.00000    0.05581    0.03481 =
         0.04308    0.00930    0.00805    0.00935
C4    1    0.796183    0.048852    0.557553    11.00000    0.04834    0.03153 =
         0.04030   -0.00157    0.01474   -0.00102
AFIX  23
H4A   2    0.765755    0.127730    0.521123    11.00000   -1.20000
H4B   2    0.858548   -0.005981    0.515754    11.00000   -1.20000
AFIX   0
C5    1    0.883431    0.091374    0.645501    11.00000    0.02883    0.02796 =
         0.05158    0.00192    0.00787    0.00073
AFIX  23
H5A   2    0.917378    0.012647    0.680758    11.00000   -1.20000
H5B   2    0.970205    0.142631    0.625591    11.00000   -1.20000
AFIX   0
C1    1    0.869313    0.230379    0.796097    11.00000    0.04561    0.05922 =
         0.04241   -0.00463   -0.00934   -0.00915
AFIX 137
H1A   2    0.807985    0.294848    0.829241    11.00000   -1.50000
H1B   2    0.959397    0.273117    0.774557    11.00000   -1.50000
H1C   2    0.893514    0.158143    0.839625    11.00000   -1.50000
AFIX   0
C2    1    0.654730    0.095409    0.742239    11.00000    0.03239    0.04348 =
         0.03914   -0.00041    0.00700   -0.00415
AFIX  23
H2C   2    0.591947    0.150190    0.783807    11.00000   -1.20000
H2D   2    0.688186    0.018386    0.779602    11.00000   -1.20000
AFIX   0
C3    1    0.566309    0.048146    0.655720    11.00000    0.03161    0.04216 =
         0.04540   -0.00569   -0.00037   -0.00383
AFIX  23
H3A   2    0.484785   -0.008322    0.677602    11.00000   -1.20000
H3B   2    0.524101    0.125188    0.622363    11.00000   -1.20000
HKLF 4
REM  1 in P2(1)2(1)2(1)
REM R1 =  0.0253 for   2616 Fo > 4sig(Fo)  and  0.0283 for all   2808 data
REM    111 parameters refined using      0 restraints
END
WGHT      0.0224      0.1644
REM Highest difference peak  0.353,  deepest hole -0.299,  1-sigma level  0.049
Q1    1   0.9162  0.3967  0.5518  11.00000  0.05    0.35
Q2    1   0.6513  0.4098  0.5651  11.00000  0.05    0.33
Q3    1   0.6499  0.4194  0.6664  11.00000  0.05    0.20
Q4    1   0.7812  0.4386  0.5782  11.00000  0.05    0.20
Q5    1   0.7915  0.7006  0.4720  11.00000  0.05    0.19
Q6    1   1.0379  0.3972  0.5936  11.00000  0.05    0.19
Q7    1   0.9728  0.4244  0.6223  11.00000  0.05    0.18
Q8    1   0.7788  0.7777  0.7123  11.00000  0.05    0.18
Q9    1   1.0450  0.4391  0.5863  11.00000  0.05    0.17
Q10   1   0.8487  0.6348  0.4835  11.00000  0.05    0.17
Q11   1   0.9045  0.3919  0.6609  11.00000  0.05    0.16
Q12   1   0.5443  0.4616  0.5994  11.00000  0.05    0.15
Q13   1   0.9052  0.7223  0.5582  11.00000  0.05    0.15
Q14   1   0.6901 -0.0776  0.6068  11.00000  0.05    0.15
Q15   1   0.5746  0.3952  0.6196  11.00000  0.05    0.15
Q16   1   0.8405  0.7938  0.5144  11.00000  0.05    0.15
Q17   1   0.7909  0.2048  0.8575  11.00000  0.05    0.15
Q18   1   1.1054  0.4042  0.6578  11.00000  0.05    0.15
Q19   1   0.6948  0.5040  0.6526  11.00000  0.05    0.14
Q20   1   0.9510  0.6165  0.5232  11.00000  0.05    0.14
;
data_global
_journal_date_recd_electronic     2011-06-15
_journal_date_accepted     2011-06-21
_journal_name_full     'Acta Crystallographica, Section E'
_journal_year     2011
_journal_volume     67
_journal_issue      7
_journal_page_first     m979
_journal_page_last     m979
_journal_paper_category     QM
_journal_coeditor_code     VN2015
_publ_contact_author_name     'Cong-hu Peng'
_publ_contact_author_address
;
Department of Chemical & Environmental Engineering
Anyang Institute of Technology, Anyang 455000, People's Republic of China
;
_publ_contact_author_email     ayitpch@yahoo.com.cn
_publ_contact_author_fax     '864556090653'
_publ_contact_author_phone     '864556090653'
_publ_section_title
;
Bis(1-methylpiperazine-1,4-diium) tetrachloridocuprate(II)
;
loop_
    _publ_author_name
    _publ_author_footnote
    _publ_author_address
    'Cong-hu Peng' .
;
Department of Chemical & Environmental Engineering
Anyang Institute of Technology, Anyang 455000, People's Republic of China
;
