# Supplementary material for: Bis(1-methyl­piperazine-1,4-diium) tetra­chloridocuprate(II)
Source: Acta Crystallogr Sect E Struct Rep Online. 2011 Jun 25;67(Pt 7):m979. doi: 10.1107/S1600536811024354 (PMC3152076; doi:10.1107/S1600536811024354)
Supplement: Supplementary file 2 [file e-67-0m979-Isup2.hkl]

# 
# h,k,l, Fc-squared, Fo-squared, sigma(Fo-squared) and status flag 
# 
data_I
_shelx_title ' 1 in P2(1)2(1)2(1)' 
_shelx_refln_list_code          4 
_shelx_F_calc_maximum      224.35 
_exptl_crystal_F_000       620.00 
_reflns_d_resolution_high  0.7700 
 
loop_ 
 _symmetry_equiv_pos_as_xyz 
 'x, y, z' 
 '-x+1/2, -y, z+1/2' 
 '-x, y+1/2, -z+1/2' 
 'x+1/2, -y+1/2, -z' 
 
_cell_length_a     8.9717 
_cell_length_b     9.9452 
_cell_length_c    13.7527 
_cell_angle_alpha  90.000 
_cell_angle_beta   90.000 
_cell_angle_gamma  90.000 
 
_shelx_F_squared_multiplier     1.000 
 
loop_ 
 _refln_index_h 
 _refln_index_k 
 _refln_index_l 
 _refln_F_squared_calc 
 _refln_F_squared_meas 
 _refln_F_squared_sigma 
 _refln_observed_status 
   2   0   0    10929.13    11205.00    102.48 o 
   4   0   0       94.81       81.80      4.88 o 
   6   0   0      394.49      343.66     16.74 o 
   8   0   0      178.52      171.76     13.50 o 
  10   0   0     1246.45     1272.50     71.46 o 
   1   1   0     2987.40     3131.75     52.53 o 
   2   1   0     1301.47     1417.30     20.27 o 
   3   1   0      876.77      761.38     14.47 o 
   4   1   0      687.84      689.84     11.39 o 
   5   1   0     1934.15     1835.82     29.41 o 
   6   1   0     1389.04     1355.47     36.77 o 
   7   1   0      122.24      123.08      7.28 o 
   8   1   0      140.50      134.39      9.26 o 
   9   1   0       91.16       82.87      8.19 o 
  10   1   0       41.07       48.90      7.82 o 
  11   1   0      631.28      619.32     31.52 o 
   0   2   0     4242.46     3744.38    191.06 o 
   1   2   0     1057.62     1050.59     12.70 o 
   2   2   0      223.02      265.53      4.12 o 
   3   2   0    12872.24    12976.51    155.68 o 
   4   2   0      631.96      624.53      8.48 o 
   5   2   0      179.40      156.66      5.05 o 
   6   2   0      324.01      331.69      9.15 o 
   7   2   0     1304.66     1263.53     37.82 o 
   8   2   0      220.15      221.88     12.48 o 
   9   2   0     1017.27      936.22     33.85 o 
  10   2   0       49.57       48.33      7.91 o 
  11   2   0        0.20        3.65      5.95 o 
   1   3   0      653.76      764.54     11.38 o 
   2   3   0     3129.24     2989.92    143.78 o 
   3   3   0      663.76      651.94     14.58 o 
   4   3   0     4986.62     5180.56     75.33 o 
   5   3   0       80.97       76.38      3.51 o 
   6   3   0     2144.91     2100.01     48.81 o 
   7   3   0       16.15       25.55      3.62 o 
   8   3   0     2618.69     2599.57     79.86 o 
   9   3   0        6.31        6.37      5.02 o 
  10   3   0       45.51       52.58      8.00 o 
  11   3   0        7.75       11.69      9.40 o 
   0   4   0      172.40      168.39      6.71 o 
   1   4   0       65.72       81.16      2.94 o 
   2   4   0      884.52      879.78     15.69 o 
   3   4   0     8844.76     8931.80    152.01 o 
   4   4   0       82.57       86.89      3.71 o 
   5   4   0     1619.43     1682.53     30.00 o 
   6   4   0       31.91       32.20      4.15 o 
   7   4   0     3419.03     3333.12     77.91 o 
   8   4   0        0.15        6.43      4.83 o 
   9   4   0      699.92      676.68     28.18 o 
  10   4   0        6.53       11.69      5.62 o 
  11   4   0       15.11       13.64      6.56 o 
   1   5   0      251.37      262.36      6.88 o 
   2   5   0     1634.18     1582.81     29.83 o 
   3   5   0        1.56       15.72      3.44 o 
   4   5   0      150.35      146.31      6.63 o 
   5   5   0      332.71      334.49      9.62 o 
   6   5   0      288.72      268.26      8.18 o 
   7   5   0      214.06      219.87     10.45 o 
   8   5   0     1151.31     1167.01     35.40 o 
   9   5   0       47.37       49.42      7.53 o 
  10   5   0       19.09       28.00      7.19 o 
   0   6   0    18584.02    17994.19    600.61 o 
   1   6   0      675.29      706.70     16.69 o 
   2   6   0       79.43       85.99      4.74 o 
   3   6   0     1662.52     1669.30     36.26 o 
   4   6   0       46.05       44.39      3.71 o 
   5   6   0       25.61       40.22      7.16 o 
   6   6   0       70.53       65.13      4.56 o 
   7   6   0        1.53        2.57      5.15 o 
   8   6   0       86.80       84.10     10.78 o 
   9   6   0       34.74       39.15      7.24 o 
  10   6   0      380.76      375.27     23.22 o 
   1   7   0    10533.75    10013.01    268.26 o 
   2   7   0      133.41      138.72      5.61 o 
   3   7   0      275.81      263.50     10.14 o 
   4   7   0      190.28      172.67     11.37 o 
   5   7   0      530.34      551.31     15.52 o 
   6   7   0       66.56       71.94      5.61 o 
   7   7   0      146.86      143.67      9.09 o 
   8   7   0       49.00       58.78      7.22 o 
   9   7   0       78.09       86.70     10.54 o 
   0   8   0     7330.18     7044.37    262.67 o 
   1   8   0      195.87      186.19      7.27 o 
   2   8   0     1110.18     1145.65     26.61 o 
   3   8   0      341.24      375.87     12.40 o 
   4   8   0      746.05      772.78     24.17 o 
   5   8   0     2409.43     2400.84     80.27 o 
   6   8   0       17.75       12.00      3.82 o 
   7   8   0        0.92        4.30      3.92 o 
   8   8   0        1.91        5.23      5.59 o 
   9   8   0      129.11      127.22     15.70 o 
   1   9   0        7.95       14.02      3.69 o 
   2   9   0      873.58      906.62     23.50 o 
   3   9   0      271.29      298.62     12.90 o 
   4   9   0      352.33      360.23     13.20 o 
   5   9   0       11.24        3.51      4.56 o 
   6   9   0       81.36      103.39     11.05 o 
   7   9   0       28.13       33.17      7.83 o 
   8   9   0      177.50      166.79     17.97 o 
   0  10   0      183.36      179.55     11.25 o 
   1  10   0       17.00       19.70      5.27 o 
   2  10   0      112.44      123.26      8.22 o 
   3  10   0     1001.95     1058.36     35.08 o 
   4  10   0      234.32      237.51     12.74 o 
   5  10   0      267.92      300.43     15.77 o 
   6  10   0        3.24       -0.08      4.65 o 
   7  10   0     1041.20      999.36     47.37 o 
   1  11   0       28.24       47.24      7.84 o 
   2  11   0      202.30      203.14     14.40 o 
   3  11   0      158.81      169.49     12.48 o 
   4  11   0      440.81      447.66     23.81 o 
   5  11   0       15.30       13.65      7.64 o 
   6  11   0      442.09      409.22     28.54 o 
   0  12   0      159.51      169.95     20.89 o 
   1  12   0       26.77       34.13      8.02 o 
   2  12   0       99.67       93.04     11.18 o 
   3  12   0      162.59      161.90     13.28 o 
   4  12   0        9.75       -2.61      8.96 o 
   2   0   1     2550.16     2743.79     47.36 o 
   3   0   1      195.16      217.58      4.62 o 
   4   0   1     1737.63     1679.70     15.04 o 
   5   0   1     2274.25     2171.98     31.49 o 
   6   0   1     2424.43     2334.08     55.88 o 
   7   0   1       13.01       26.62      6.58 o 
   8   0   1      301.63      314.86     13.94 o 
   9   0   1      117.35      110.50      8.73 o 
  10   0   1      537.54      503.28     24.87 o 
  11   0   1       14.36       18.45     11.02 o 
 -11   1   1       45.49       51.28      8.67 o 
 -10   1   1       14.59       24.45      6.81 o 
  -9   1   1      109.47      100.35      9.54 o 
  -8   1   1       91.20       76.25      7.63 o 
  -7   1   1      230.79      259.92     10.91 o 
  -6   1   1     1703.04     1677.23     30.24 o 
  -5   1   1     5493.38     5452.84     89.98 o 
  -4   1   1     1483.63     1386.45     16.48 o 
  -3   1   1     6076.77     6377.00     73.17 o 
  -2   1   1     3072.73     3200.37     32.55 o 
  -1   1   1     2693.48     2690.15     53.37 o 
   1   1   1     2398.54     2392.73     36.13 o 
   2   1   1     2946.67     2939.89     45.24 o 
   3   1   1     6620.69     6550.00     65.84 o 
   4   1   1     1703.85     1588.97     21.37 o 
   5   1   1     5607.47     5356.79     82.00 o 
   6   1   1     1683.54     1592.30     30.45 o 
   7   1   1      202.69      221.64     10.88 o 
   8   1   1       96.84      100.84      8.51 o 
   9   1   1       71.82       76.97      7.80 o 
  10   1   1       26.76       41.21      7.38 o 
  11   1   1       52.69       46.83      8.94 o 
 -11   2   1       63.16       76.05     11.21 o 
 -10   2   1       72.45       72.18      8.73 o 
  -9   2   1      502.95      494.33     23.27 o 
  -8   2   1      210.67      211.75     11.81 o 
  -7   2   1      705.24      659.31     16.24 o 
  -6   2   1     3517.50     3430.93     67.59 o 
  -5   2   1     3125.29     2992.69     40.75 o 
  -4   2   1     3007.37     2958.04     40.93 o 
  -3   2   1     4428.21     4387.68     53.22 o 
  -2   2   1    10551.33    10746.55    142.49 o 
  -1   2   1     5227.23     5153.18     48.45 o 
   0   2   1     6601.18     6083.95    102.63 o 
   1   2   1     4917.95     4911.56     52.60 o 
   2   2   1    11103.00    11257.16    136.47 o 
   3   2   1     4172.83     4233.30     50.94 o 
   4   2   1     2959.60     2881.04     34.73 o 
   5   2   1     3207.52     3129.40     50.88 o 
   6   2   1     3527.98     3454.45     64.69 o 
   7   2   1      676.26      645.18     21.43 o 
   8   2   1      173.45      189.94     11.50 o 
   9   2   1      483.90      497.40     21.14 o 
  10   2   1       88.28      103.68      9.82 o 
  11   2   1       53.22       76.84     10.35 o 
 -11   3   1        0.69        6.64      7.33 o 
 -10   3   1      109.48      103.91      9.33 o 
  -9   3   1       42.82       52.44      6.73 o 
  -8   3   1     1061.07     1048.47     35.69 o 
  -7   3   1      259.43      246.62      9.65 o 
  -6   3   1      668.18      675.64     19.88 o 
  -5   3   1     1002.85      961.66     15.89 o 
  -4   3   1     3492.57     3621.18     54.56 o 
  -3   3   1     2817.13     2929.28     41.86 o 
  -2   3   1    12203.72    11860.57    154.38 o 
  -1   3   1      201.26      258.03      4.64 o 
   0   3   1     5858.63     6148.54     67.59 o 
   1   3   1      232.87      303.52      5.31 o 
   2   3   1    12516.59    11699.41    226.29 o 
   3   3   1     2888.06     2932.50     44.85 o 
   4   3   1     3597.67     3683.27     53.13 o 
   5   3   1      920.51      887.50     14.87 o 
   6   3   1      710.52      750.06     16.62 o 
   7   3   1      244.55      237.81     10.99 o 
   8   3   1     1050.96     1025.42     36.91 o 
   9   3   1       31.94       35.78      6.68 o 
  10   3   1       77.55       81.40     10.02 o 
  11   3   1        3.70       13.23      6.17 o 
 -11   4   1        9.23        8.01      6.35 o 
 -10   4   1       22.20       24.12      6.13 o 
  -9   4   1      253.02      261.81     15.85 o 
  -8   4   1      356.35      373.90     19.25 o 
  -7   4   1      451.84      450.65     17.20 o 
  -6   4   1      672.65      690.44     19.13 o 
  -5   4   1     1285.86     1258.48     23.35 o 
  -4   4   1      193.97      195.10      5.94 o 
  -3   4   1     6804.65     6694.90    213.54 o 
  -2   4   1      955.01      878.42     13.75 o 
  -1   4   1      581.37      552.95      9.07 o 
   0   4   1      622.63      674.71     10.11 o 
   1   4   1      541.43      501.03      7.81 o 
   2   4   1      840.16      774.67     12.30 o 
   3   4   1     6888.15     6926.56    134.61 o 
   4   4   1      261.40      255.85      7.77 o 
   5   4   1     1221.14     1181.65     23.16 o 
   6   4   1      691.14      681.36     18.87 o 
   7   4   1      462.65      462.68     14.27 o 
   8   4   1      387.52      395.16     16.86 o 
   9   4   1      265.56      270.02     15.22 o 
  10   4   1       19.00       16.26      6.77 o 
  11   4   1       20.90        8.89      6.49 o 
 -10   5   1      120.80      119.50     13.70 o 
  -9   5   1       53.81       46.32      8.34 o 
  -8   5   1       80.81       78.85      7.36 o 
  -7   5   1      344.14      348.90     15.03 o 
  -6   5   1     2025.92     2035.55     42.20 o 
  -5   5   1     4702.68     4791.25     92.14 o 
  -4   5   1     1774.83     1857.89     38.81 o 
  -3   5   1     3899.64     3911.41     65.30 o 
  -2   5   1     3865.53     3883.00     63.11 o 
  -1   5   1     1925.61     1911.63     33.57 o 
   0   5   1     1695.29     1649.44     25.25 o 
   1   5   1     1764.61     1743.77     24.53 o 
   2   5   1     3856.17     3821.58     58.37 o 
   3   5   1     3594.91     3609.17     60.37 o 
   4   5   1     1603.07     1630.62     40.54 o 
   5   5   1     4785.02     4825.81     89.74 o 
   6   5   1     1983.20     2099.98     52.04 o 
   7   5   1      355.22      360.37     12.14 o 
   8   5   1       77.11       71.83      6.93 o 
   9   5   1       75.55      110.33      9.25 o 
  10   5   1      148.56      162.21     13.21 o 
 -10   6   1      120.18      124.76     13.59 o 
  -9   6   1       53.16       53.19      8.68 o 
  -8   6   1       37.30       39.66      7.43 o 
  -7   6   1       54.52       60.41      6.78 o 
  -6   6   1     1511.72     1527.20     34.77 o 
  -5   6   1      991.59     1031.25     28.45 o 
  -4   6   1     1345.66     1404.38     35.90 o 
  -3   6   1       31.11       40.77      3.89 o 
  -2   6   1     2297.22     2357.81     42.55 o 
  -1   6   1     2750.38     2729.58     54.16 o 
   0   6   1     2523.37     2507.77     42.45 o 
   1   6   1     2769.78     2734.51     46.71 o 
   2   6   1     2193.43     2190.56     38.58 o 
   3   6   1       67.72       74.47      3.67 o 
   4   6   1     1239.61     1216.05     30.61 o 
   5   6   1     1012.70     1053.18     23.98 o 
   6   6   1     1419.73     1471.99     34.10 o 
   7   6   1       91.53       99.26      6.97 o 
   8   6   1       66.60       78.97      6.38 o 
   9   6   1       43.53       51.34      9.15 o 
  10   6   1      122.01      140.41     15.88 o 
  -9   7   1      202.09      190.62     16.59 o 
  -8   7   1       84.45       94.94      9.96 o 
  -7   7   1       77.78       96.98      7.24 o 
  -6   7   1      444.84      434.05     14.33 o 
  -5   7   1      964.55     1014.10     28.80 o 
  -4   7   1      116.52      120.31      7.19 o 
  -3   7   1      220.35      221.38      8.89 o 
  -2   7   1       90.59       84.01      4.84 o 
  -1   7   1     1168.51     1132.72     35.23 o 
   0   7   1      521.85      533.55     12.91 o 
   1   7   1     1172.30     1192.92     24.56 o 
   2   7   1       90.89       97.97      4.38 o 
   3   7   1      308.80      309.55      8.85 o 
   4   7   1       85.08       83.82      5.29 o 
   5   7   1     1063.79     1079.97     29.64 o 
   6   7   1      420.41      433.73     13.29 o 
   7   7   1       62.62       73.21      7.58 o 
   8   7   1      101.99      110.21      8.88 o 
   9   7   1      170.60      167.63     15.92 o 
  -9   8   1       73.75       78.28     16.71 o 
  -8   8   1       53.34       53.00      7.47 o 
  -7   8   1      125.90      142.71      9.95 o 
  -6   8   1      654.89      714.17     24.90 o 
  -5   8   1     1105.89     1124.48     31.69 o 
  -4   8   1     1020.08     1070.81     27.96 o 
  -3   8   1      126.29      126.70      6.72 o 
  -2   8   1     1322.84     1334.55     30.43 o 
  -1   8   1      378.31      380.10     11.22 o 
   0   8   1      145.95      135.87      6.39 o 
   1   8   1      361.61      363.87     10.61 o 
   2   8   1     1426.07     1423.72     30.82 o 
   3   8   1      115.36      117.58      6.13 o 
   4   8   1      998.48     1014.88     25.45 o 
   5   8   1     1191.08     1210.56     30.90 o 
   6   8   1      624.92      657.31     27.34 o 
   7   8   1       95.83      119.14     11.75 o 
   8   8   1       56.56       71.92     10.61 o 
   9   8   1       70.95       71.90     10.12 o 
  -8   9   1      203.31      200.24     19.51 o 
  -7   9   1      126.69      117.90     12.33 o 
  -6   9   1      190.67      198.65     11.96 o 
  -5   9   1      728.52      752.48     24.63 o 
  -4   9   1      269.02      292.70     12.35 o 
  -3   9   1      771.68      719.06     41.10 o 
  -2   9   1     1274.56     1282.33     43.14 o 
  -1   9   1       54.20       59.03      4.93 o 
   0   9   1       33.97       36.36      3.78 o 
   1   9   1       80.87       75.93      4.94 o 
   2   9   1     1270.22     1330.92     37.29 o 
   3   9   1      873.81      862.54     23.30 o 
   4   9   1      262.03      286.84     12.62 o 
   5   9   1      752.26      798.63     27.77 o 
   6   9   1      180.97      196.56     13.82 o 
   7   9   1      117.81      129.72     11.96 o 
   8   9   1      210.32      233.51     18.80 o 
  -7  10   1      136.07      148.75     13.98 o 
  -6  10   1       82.98       67.58     10.00 o 
  -5  10   1       88.30       98.67      9.84 o 
  -4  10   1      195.16      209.58     13.21 o 
  -3  10   1     1354.72     1398.20     43.58 o 
  -2  10   1      378.00      369.02     18.41 o 
  -1  10   1      108.34      127.85     10.04 o 
   0  10   1       14.19       18.02      4.52 o 
   1  10   1      118.69      130.65      8.73 o 
   2  10   1      414.18      408.64     16.82 o 
   3  10   1     1383.67     1407.49     45.11 o 
   4  10   1      171.63      178.31     10.20 o 
   5  10   1      106.14      106.38      8.60 o 
   6  10   1       74.22       85.36     10.38 o 
   7  10   1      149.41      151.04     14.11 o 
  -6  11   1       73.34      104.43     19.25 o 
  -5  11   1      365.54      372.71     27.83 o 
  -4  11   1      252.20      238.00     15.25 o 
  -3  11   1      204.25      211.41     14.27 o 
  -2  11   1      492.70      480.54     23.43 o 
  -1  11   1       86.03       86.35      7.91 o 
   0  11   1       17.68       15.86      5.93 o 
   1  11   1       46.64       44.11      6.98 o 
   2  11   1      523.10      496.82     20.25 o 
   3  11   1      162.81      172.28     12.48 o 
   4  11   1      232.82      219.90     14.15 o 
   5  11   1      391.50      383.48     23.54 o 
   6  11   1       70.97       66.91     17.79 o 
  -4  12   1       66.36       57.83     12.84 o 
  -3  12   1       49.68       48.56     11.12 o 
  -2  12   1      230.61      254.28     20.68 o 
  -1  12   1      490.75      528.06     31.65 o 
   0  12   1      156.92      163.10     16.47 o 
   1  12   1      467.40      456.04     28.43 o 
   2  12   1      196.05      212.13     19.99 o 
   3  12   1       47.47       48.42     11.14 o 
   4  12   1       66.66       46.32     10.67 o 
   1   0   2    50333.54    47479.34    434.34 o 
   2   0   2     2225.74     2415.53     28.09 o 
   3   0   2      200.59      158.04      2.74 o 
   4   0   2      876.81      845.16     10.82 o 
   5   0   2     1562.23     1546.63     18.10 o 
   6   0   2        3.75       12.78      4.37 o 
   7   0   2        0.15        9.87      6.12 o 
   8   0   2       59.65       62.10      6.72 o 
   9   0   2      280.26      267.07     15.57 o 
  10   0   2       74.25       78.75      9.71 o 
  11   0   2      612.35      601.70     30.56 o 
 -11   1   2       28.78       35.14      7.79 o 
 -10   1   2      935.07      879.66     35.11 o 
  -9   1   2       20.59       19.58      6.87 o 
  -8   1   2     1108.15     1043.56     34.67 o 
  -7   1   2      178.23      164.80      8.94 o 
  -6   1   2      107.24      100.45      4.26 o 
  -5   1   2      257.20      256.38      7.24 o 
  -4   1   2     2912.39     2932.37     40.22 o 
  -3   1   2     1340.10     1445.21     28.82 o 
  -2   1   2     6847.13     7391.46     93.00 o 
  -1   1   2     1160.80     1205.44     18.50 o 
   0   1   2    12821.27    13781.47    111.64 o 
   1   1   2     1203.67     1241.63     25.03 o 
   2   1   2     7789.30     8110.20    101.04 o 
   3   1   2     1164.05     1222.85     13.74 o 
   4   1   2     3010.17     2936.88     30.73 o 
   5   1   2      300.21      290.89      6.45 o 
   6   1   2       99.08       91.61      3.98 o 
   7   1   2      185.52      168.13      8.73 o 
   8   1   2     1014.87      995.28     34.32 o 
   9   1   2       29.47       34.45      5.92 o 
  10   1   2      870.30      826.37     34.22 o 
  11   1   2       23.03       34.31      8.35 o 
 -11   2   2       97.57      103.42     12.49 o 
 -10   2   2       69.79       77.27      8.53 o 
  -9   2   2       91.02       94.40      8.58 o 
  -8   2   2     1847.12     1772.39     56.30 o 
  -7   2   2      106.45      108.05      5.95 o 
  -6   2   2       86.77       84.93      4.77 o 
  -5   2   2       23.75       20.67      1.84 o 
  -4   2   2     5816.27     5988.68     92.47 o 
  -3   2   2     2865.81     3022.14     47.04 o 
  -2   2   2    11175.46    11141.99    150.79 o 
  -1   2   2    10396.34    10211.41     87.44 o 
   0   2   2     4430.87     4301.11     43.19 o 
   1   2   2    10548.21    10374.67     98.14 o 
   2   2   2    11367.71    11346.82    138.30 o 
   3   2   2     3280.09     3466.16     42.24 o 
   4   2   2     6122.12     6276.77     76.38 o 
   5   2   2       26.34       27.59      3.17 o 
   6   2   2       51.05       49.06      5.07 o 
   7   2   2      102.91      112.02      7.98 o 
   8   2   2     1832.89     1796.39     54.41 o 
   9   2   2       84.16       78.44      8.30 o 
  10   2   2       66.21       78.47     11.82 o 
  11   2   2       95.45      112.31     11.50 o 
 -11   3   2       10.19       11.12      7.23 o 
 -10   3   2       83.05       87.17     10.56 o 
  -9   3   2      543.55      552.61     25.04 o 
  -8   3   2       16.15       14.44      6.93 o 
  -7   3   2     3437.64     3453.89     87.69 o 
  -6   3   2       19.54       27.19      3.95 o 
  -5   3   2      489.87      497.21     16.20 o 
  -4   3   2      360.01      369.96      7.37 o 
  -3   3   2     6834.67     6745.01    108.98 o 
  -2   3   2     4648.76     4759.36     63.48 o 
  -1   3   2      307.11      310.52      9.40 o 
   0   3   2        1.64       11.27      1.61 o 
   1   3   2      235.70      255.39      6.23 o 
   2   3   2     4399.60     4519.11     54.25 o 
   3   3   2     7057.04     6616.00    235.84 o 
   4   3   2      296.34      317.20      6.59 o 
   5   3   2      696.75      700.55     12.73 o 
   6   3   2       16.66       22.91      3.19 o 
   7   3   2     3402.73     3314.91     68.85 o 
   8   3   2        9.29       13.90      4.58 o 
   9   3   2      532.16      534.29     23.32 o 
  10   3   2       95.53      103.53     10.09 o 
  11   3   2       15.80       15.17      6.88 o 
 -11   4   2       85.68       73.66     10.55 o 
 -10   4   2      135.76      137.80     11.63 o 
  -9   4   2       62.13       62.42      8.80 o 
  -8   4   2     1970.38     1935.45     53.28 o 
  -7   4   2      103.92       91.09      7.94 o 
  -6   4   2      256.75      242.25      7.58 o 
  -5   4   2      294.35      304.65      8.36 o 
  -4   4   2     5017.44     5000.67    116.67 o 
  -3   4   2      941.85      967.44     17.99 o 
  -2   4   2     5976.70     5928.83     89.40 o 
  -1   4   2      476.65      496.13      9.70 o 
   0   4   2        1.07        4.62      1.03 o 
   1   4   2      505.65      537.23     12.06 o 
   2   4   2     5990.74     6007.92     86.66 o 
   3   4   2      891.74      891.44     16.52 o 
   4   4   2     4727.80     4941.92     89.16 o 
   5   4   2      294.45      309.05      7.57 o 
   6   4   2      232.08      218.06      7.95 o 
   7   4   2      121.97      109.13      6.07 o 
   8   4   2     1985.04     1945.37     61.34 o 
   9   4   2       60.03       66.04      7.63 o 
  10   4   2      132.39      128.91     11.02 o 
  11   4   2       81.15       68.37     10.55 o 
 -10   5   2      186.91      198.71     15.33 o 
  -9   5   2      170.58      185.20     13.05 o 
  -8   5   2      176.63      157.06     10.25 o 
  -7   5   2     1461.47     1452.50     46.11 o 
  -6   5   2       10.66       13.50      2.94 o 
  -5   5   2      363.86      348.74      9.24 o 
  -4   5   2      175.33      175.13      6.32 o 
  -3   5   2     2831.30     2719.25     47.14 o 
  -2   5   2      483.53      461.48      9.47 o 
  -1   5   2      703.80      706.14     14.32 o 
   0   5   2     6844.89     6529.44     93.53 o 
   1   5   2      669.62      693.13     15.86 o 
   2   5   2      371.82      356.22      7.55 o 
   3   5   2     2677.17     2599.77     42.37 o 
   4   5   2      199.54      192.24      6.68 o 
   5   5   2      239.89      219.92     11.13 o 
   6   5   2       11.35       22.78      6.01 o 
   7   5   2     1552.17     1538.49     37.52 o 
   8   5   2      191.89      188.31      8.61 o 
   9   5   2      158.63      158.61     14.40 o 
  10   5   2      191.91      184.47     14.33 o 
 -10   6   2       79.55       82.65     11.32 o 
  -9   6   2      225.83      224.55     20.03 o 
  -8   6   2       34.36       47.06      7.31 o 
  -7   6   2      291.19      318.78     15.51 o 
  -6   6   2      356.55      342.98     11.16 o 
  -5   6   2      425.95      426.61     14.79 o 
  -4   6   2      835.41      863.13     19.86 o 
  -3   6   2     1079.71     1088.89     21.49 o 
  -2   6   2      143.99      142.98      5.80 o 
  -1   6   2     6115.41     6055.44    116.43 o 
   0   6   2      859.90      845.04     15.44 o 
   1   6   2     5857.94     5736.14     83.82 o 
   2   6   2      170.99      176.35      6.76 o 
   3   6   2      858.52      864.27     17.62 o 
   4   6   2      801.84      830.30     18.00 o 
   5   6   2      432.80      445.81     12.27 o 
   6   6   2      325.54      321.16     10.80 o 
   7   6   2      318.09      338.96     12.36 o 
   8   6   2       36.16       38.00      5.28 o 
   9   6   2      259.99      261.38     15.68 o 
  10   6   2       94.69      121.58     17.23 o 
  -9   7   2       16.05       12.13      9.18 o 
  -8   7   2       14.74       22.82      6.48 o 
  -7   7   2       54.27       64.98      7.00 o 
  -6   7   2       65.91       72.96      5.97 o 
  -5   7   2      183.11      194.26      8.90 o 
  -4   7   2      860.41      872.52     22.18 o 
  -3   7   2     1315.28     1308.58     29.92 o 
  -2   7   2      673.86      697.03     19.33 o 
  -1   7   2      199.92      217.37      6.81 o 
   0   7   2     9767.03     9552.27    171.58 o 
   1   7   2      196.98      205.09      6.34 o 
   2   7   2      713.32      761.06     14.55 o 
   3   7   2     1321.35     1333.55     26.98 o 
   4   7   2      836.06      812.27     19.54 o 
   5   7   2      213.87      214.99      8.08 o 
   6   7   2       58.33       74.92      8.48 o 
   7   7   2       47.48       63.58      6.44 o 
   8   7   2        9.59       20.16      5.56 o 
   9   7   2       15.09        8.38      6.73 o 
  -9   8   2      244.68      241.34     31.14 o 
  -8   8   2      265.73      258.42     18.44 o 
  -7   8   2       78.11       77.06      7.91 o 
  -6   8   2      230.54      226.03     15.34 o 
  -5   8   2      227.91      233.31     10.33 o 
  -4   8   2       22.34       27.32      5.49 o 
  -3   8   2      896.14      895.21     24.16 o 
  -2   8   2      182.51      202.83      8.74 o 
  -1   8   2     3088.37     3098.37     64.09 o 
   0   8   2      203.51      187.73      6.61 o 
   1   8   2     3177.53     3171.07     62.37 o 
   2   8   2      153.75      152.06      6.77 o 
   3   8   2     1056.68     1069.62     27.78 o 
   4   8   2       31.52       38.08      4.94 o 
   5   8   2      217.68      219.30     11.27 o 
   6   8   2      226.40      250.02     14.47 o 
   7   8   2       72.33       63.99      9.27 o 
   8   8   2      279.46      270.58     14.42 o 
   9   8   2      217.33      214.83     18.45 o 
  -8   9   2      138.05      137.81     20.14 o 
  -7   9   2      287.69      298.53     17.70 o 
  -6   9   2        9.77       17.92      6.48 o 
  -5   9   2      210.77      192.80     10.40 o 
  -4   9   2      247.67      261.96     11.98 o 
  -3   9   2     2033.03     2074.12     56.97 o 
  -2   9   2      298.66      318.09     11.72 o 
  -1   9   2       75.86       75.25      4.97 o 
   0   9   2      376.65      386.85     14.30 o 
   1   9   2       86.68       90.11      6.68 o 
   2   9   2      373.20      376.23     14.56 o 
   3   9   2     2105.73     2126.89     51.93 o 
   4   9   2      282.67      283.82     12.91 o 
   5   9   2      277.75      279.49     12.33 o 
   6   9   2       14.36       15.22      5.81 o 
   7   9   2      265.27      246.92     17.17 o 
   8   9   2      119.55      135.55     13.21 o 
  -7  10   2        8.69        8.75      9.43 o 
  -6  10   2       80.10       84.07     10.30 o 
  -5  10   2        9.49       17.14      5.38 o 
  -4  10   2      407.48      422.23     18.28 o 
  -3  10   2      299.31      310.04     14.09 o 
  -2  10   2      873.39      851.39     28.86 o 
  -1  10   2      240.01      241.42     11.46 o 
   0  10   2       35.19       35.70      5.06 o 
   1  10   2      191.91      207.40     12.01 o 
   2  10   2      916.46      887.64     30.24 o 
   3  10   2      264.97      272.50     14.21 o 
   4  10   2      460.15      474.80     17.48 o 
   5  10   2        4.97        3.92      4.80 o 
   6  10   2       76.44       73.55      9.74 o 
   7  10   2       13.40       14.91      8.49 o 
  -5  11   2       91.02       97.51     16.64 o 
  -4  11   2       12.91        5.36      6.51 o 
  -3  11   2      910.53      875.62     35.77 o 
  -2  11   2      191.83      194.08     14.18 o 
  -1  11   2      128.97      128.51      8.60 o 
   0  11   2      223.86      212.93     12.44 o 
   1  11   2      110.28      107.94      9.30 o 
   2  11   2      180.92      183.76     11.95 o 
   3  11   2      844.73      831.35     31.98 o 
   4  11   2       11.66        4.66      4.96 o 
   5  11   2       65.62       66.42     12.95 o 
  -4  12   2      266.65      265.41     22.20 o 
  -3  12   2      121.98      125.53     15.97 o 
  -2  12   2       27.51       27.00      8.88 o 
  -1  12   2      181.01      186.08     18.35 o 
   0  12   2        1.98       -0.77      6.90 o 
   1  12   2      171.24      178.29     17.29 o 
   2  12   2       27.64       36.23      9.20 o 
   3  12   2      100.93       98.68     14.19 o 
   4  12   2      214.40      203.40     22.25 o 
   1   0   3     1533.58     1584.16     32.81 o 
   2   0   3     6542.56     7079.23     82.58 o 
   3   0   3      262.78      258.49      9.51 o 
   4   0   3      914.08      899.07     13.04 o 
   5   0   3    13465.30    13152.92    187.13 o 
   6   0   3     1057.97     1018.16     20.80 o 
   7   0   3     1580.91     1562.76     45.25 o 
   8   0   3       85.93      110.03      8.65 o 
   9   0   3      467.82      499.22     21.72 o 
  10   0   3        0.24       -2.99      4.93 o 
  11   0   3      154.45      154.77     14.12 o 
 -11   1   3       22.21       32.94      7.92 o 
 -10   1   3      201.52      200.09     15.14 o 
  -9   1   3       59.04       64.76      8.77 o 
  -8   1   3      320.93      341.98     15.05 o 
  -7   1   3      150.64      135.70      5.97 o 
  -6   1   3     5251.66     5239.02     99.72 o 
  -5   1   3     2016.91     2005.25     33.35 o 
  -4   1   3     4622.59     4635.88     60.47 o 
  -3   1   3      630.27      653.66     12.36 o 
  -2   1   3     2417.79     2478.48     33.13 o 
  -1   1   3       41.21       32.71      2.67 o 
   0   1   3     1601.44     1583.60     24.46 o 
   1   1   3       24.60       23.09      1.37 o 
   2   1   3     2664.82     2754.67     39.15 o 
   3   1   3      519.96      519.89     10.50 o 
   4   1   3     4946.31     4903.98     70.80 o 
   5   1   3     2150.21     2172.05     36.42 o 
   6   1   3     5124.43     4971.93     81.06 o 
   7   1   3      167.61      165.85      8.90 o 
   8   1   3      231.56      230.65     12.79 o 
   9   1   3       81.61       84.38      7.61 o 
  10   1   3      230.47      255.43     15.61 o 
  11   1   3       15.67       15.40      8.01 o 
 -11   2   3        9.90        1.55      6.27 o 
 -10   2   3      203.96      205.35     14.87 o 
  -9   2   3       87.07       92.16     11.13 o 
  -8   2   3      475.64      487.70     21.08 o 
  -7   2   3      251.20      237.38      9.01 o 
  -6   2   3       74.85       76.89      6.75 o 
  -5   2   3     2123.84     2160.01     37.87 o 
  -4   2   3     1003.26     1030.71     18.51 o 
  -3   2   3     1750.87     1693.44     32.71 o 
  -2   2   3     6804.99     6643.10     95.80 o 
  -1   2   3     1024.27      973.51     35.22 o 
   0   2   3     2544.21     2823.62     26.13 o 
   1   2   3      998.62      990.25     10.50 o 
   2   2   3     7189.25     6650.41    267.40 o 
   3   2   3     1956.11     1877.51     24.84 o 
   4   2   3     1032.15     1036.11     14.46 o 
   5   2   3     2186.37     2123.72     29.21 o 
   6   2   3       51.67       56.33      3.59 o 
   7   2   3      186.62      195.24     10.11 o 
   8   2   3      485.70      504.20     20.66 o 
   9   2   3       82.78       82.05      8.44 o 
  10   2   3      168.28      166.64     13.69 o 
  11   2   3       13.01       16.73      6.91 o 
 -11   3   3       20.85       24.32      7.06 o 
 -10   3   3       18.59       22.91      8.25 o 
  -9   3   3      351.71      339.44     26.14 o 
  -8   3   3       89.39       92.77      8.73 o 
  -7   3   3      254.75      263.20     11.23 o 
  -6   3   3       71.89       72.90      4.57 o 
  -5   3   3       82.45       92.44      4.78 o 
  -4   3   3       30.53       40.35      2.95 o 
  -3   3   3    12081.43    11810.15    237.10 o 
  -2   3   3     1210.76     1180.01     17.60 o 
  -1   3   3     6950.95     6900.78     95.61 o 
   0   3   3      202.12      195.24      3.66 o 
   1   3   3     7413.35     7200.51     82.67 o 
   2   3   3     1231.07     1218.02     14.71 o 
   3   3   3    12232.23    12428.93    186.38 o 
   4   3   3       49.05       53.00      2.55 o 
   5   3   3      111.72      125.34      3.92 o 
   6   3   3       70.35       75.19      4.31 o 
   7   3   3      249.94      240.53      8.28 o 
   8   3   3       70.11       73.53     10.19 o 
   9   3   3      317.08      325.93     17.42 o 
  10   3   3       12.30       21.43      6.66 o 
  11   3   3        7.71        6.69      9.43 o 
 -10   4   3      125.85      135.93     12.48 o 
  -9   4   3      107.27      115.72     10.86 o 
  -8   4   3      416.41      389.72     17.76 o 
  -7   4   3      248.19      236.30     11.79 o 
  -6   4   3      387.16      365.96     10.66 o 
  -5   4   3      123.65      119.35      5.94 o 
  -4   4   3     2371.71     2502.69     50.39 o 
  -3   4   3      523.05      533.86     10.70 o 
  -2   4   3    17137.70    17010.61    263.93 o 
  -1   4   3      555.31      569.72     14.21 o 
   0   4   3     2567.09     2508.48     28.40 o 
   1   4   3      643.41      654.10      9.44 o 
   2   4   3    16714.26    16251.89    202.66 o 
   3   4   3      508.67      556.96      9.48 o 
   4   4   3     2362.18     2456.71     40.00 o 
   5   4   3      148.46      161.67      5.53 o 
   6   4   3      402.01      395.80     11.14 o 
   7   4   3      252.53      227.31      8.85 o 
   8   4   3      432.55      423.55     17.01 o 
   9   4   3      120.61      131.64     10.37 o 
  10   4   3      149.47      147.77     11.89 o 
 -10   5   3        6.25       19.51      7.49 o 
  -9   5   3       87.66      108.94     10.42 o 
  -8   5   3      149.93      153.44     11.70 o 
  -7   5   3      147.86      136.41      9.87 o 
  -6   5   3      887.39      895.46     23.46 o 
  -5   5   3      639.63      652.21     15.40 o 
  -4   5   3      866.59      853.67     18.12 o 
  -3   5   3     1524.65     1499.17     28.15 o 
  -2   5   3     2721.76     2772.01     46.15 o 
  -1   5   3     1282.05     1249.55     23.00 o 
   0   5   3        4.93        6.39      1.71 o 
   1   5   3     1177.82     1148.03     13.58 o 
   2   5   3     2482.01     2466.95     44.31 o 
   3   5   3     1435.18     1399.31     23.04 o 
   4   5   3      717.25      711.42     15.81 o 
   5   5   3      550.51      570.02     13.37 o 
   6   5   3      947.72      917.17     23.60 o 
   7   5   3      145.04      146.17      7.50 o 
   8   5   3      182.99      193.93     10.20 o 
   9   5   3      107.28      111.86      9.36 o 
  10   5   3        3.67       11.82      8.67 o 
 -10   6   3        5.86        4.57      6.45 o 
  -9   6   3       96.41      107.74     13.60 o 
  -8   6   3      117.11      109.51      9.77 o 
  -7   6   3      347.66      347.72     18.30 o 
  -6   6   3      135.25      152.85     10.12 o 
  -5   6   3     4848.14     4892.37    104.00 o 
  -4   6   3      241.44      252.09      8.53 o 
  -3   6   3     1434.97     1516.19     30.53 o 
  -2   6   3      277.75      278.24      9.55 o 
  -1   6   3      716.19      719.65     17.11 o 
   0   6   3        2.73        6.46      3.79 o 
   1   6   3      758.76      751.27     10.95 o 
   2   6   3      374.77      380.64      6.79 o 
   3   6   3     1288.99     1306.38     23.76 o 
   4   6   3      213.95      218.15      6.83 o 
   5   6   3     4721.93     4752.27    105.26 o 
   6   6   3      137.58      152.80      6.50 o 
   7   6   3      422.32      425.52     14.10 o 
   8   6   3       96.99      103.55      7.42 o 
   9   6   3      116.25      105.30     11.08 o 
  10   6   3        7.24        6.88      7.54 o 
  -9   7   3       83.96       81.33     20.56 o 
  -8   7   3      211.10      235.70     14.17 o 
  -7   7   3       11.12       16.41     12.68 o 
  -6   7   3     2642.40     2771.55     76.15 o 
  -5   7   3     1025.46     1037.99     27.22 o 
  -4   7   3     1333.28     1368.63     33.80 o 
  -3   7   3      251.98      254.90      8.98 o 
  -2   7   3      130.22      120.92      6.91 o 
  -1   7   3      583.88      578.78     12.88 o 
   0   7   3       42.20       40.81      4.38 o 
   1   7   3      620.88      632.30     17.02 o 
   2   7   3      142.79      156.08      5.67 o 
   3   7   3      256.22      249.77      9.47 o 
   4   7   3     1402.58     1409.31     36.07 o 
   5   7   3     1026.93     1014.78     28.90 o 
   6   7   3     2632.28     2632.79     69.74 o 
   7   7   3       11.00       10.87      4.27 o 
   8   7   3      182.90      196.96     13.26 o 
   9   7   3       84.88       77.47     12.27 o 
  -8   8   3       67.21       64.44     10.16 o 
  -7   8   3      341.17      384.40     18.85 o 
  -6   8   3      131.26      136.23      9.04 o 
  -5   8   3     1785.07     1830.14     48.82 o 
  -4   8   3      178.17      161.60      8.00 o 
  -3   8   3     1123.92     1138.99     32.93 o 
  -2   8   3      203.22      216.23      9.18 o 
  -1   8   3      219.26      220.75      7.39 o 
   0   8   3     1085.60     1070.41     28.93 o 
   1   8   3      197.74      205.99      9.27 o 
   2   8   3      178.91      172.53      7.14 o 
   3   8   3     1293.25     1291.33     30.27 o 
   4   8   3      200.35      185.83      9.13 o 
   5   8   3     1804.88     1854.51     50.72 o 
   6   8   3      142.85      159.60     10.65 o 
   7   8   3      275.74      283.20     17.32 o 
   8   8   3       78.77       87.36      9.91 o 
  -8   9   3      143.72      155.33     19.60 o 
  -7   9   3       81.39       97.94      9.14 o 
  -6   9   3       54.59       57.37      7.70 o 
  -5   9   3        0.76        2.42      3.49 o 
  -4   9   3      410.70      396.09     17.60 o 
  -3   9   3     1093.28     1090.24     32.98 o 
  -2   9   3      204.81      214.90     10.36 o 
  -1   9   3      344.46      350.54     14.31 o 
   0   9   3      140.12      128.96      8.00 o 
   1   9   3      453.71      445.82     15.20 o 
   2   9   3      226.15      240.37     11.01 o 
   3   9   3     1089.14     1118.37     29.56 o 
   4   9   3      479.86      467.04     16.75 o 
   5   9   3        0.90        1.82      4.04 o 
   6   9   3       51.73       52.27      7.97 o 
   7   9   3       83.59       80.17      9.55 o 
   8   9   3      109.87       88.86     18.40 o 
  -7  10   3       30.99       45.45     11.54 o 
  -6  10   3       11.74       31.66     13.27 o 
  -5  10   3       19.51       20.06      5.79 o 
  -4  10   3      114.20      103.30      9.07 o 
  -3  10   3       60.57       69.14      6.99 o 
  -2  10   3     1806.09     1791.58     54.18 o 
  -1  10   3      135.21      134.35      8.71 o 
   0  10   3      187.03      201.98     10.59 o 
   1  10   3      148.60      134.54      8.71 o 
   2  10   3     1816.63     1821.00     55.55 o 
   3  10   3       47.46       60.46      7.73 o 
   4  10   3      129.43      116.07      9.00 o 
   5  10   3       10.87        3.83      6.25 o 
   6  10   3        8.37        4.02     11.02 o 
   7  10   3       37.87       45.23     15.07 o 
  -5  11   3      113.08      111.75     18.41 o 
  -4  11   3       37.17       23.81      9.86 o 
  -3  11   3      695.15      721.94     38.78 o 
  -2  11   3      138.21      132.80     12.13 o 
  -1  11   3      619.17      627.84     27.92 o 
   0  11   3       18.35       21.12      7.94 o 
   1  11   3      640.38      620.17     28.37 o 
   2  11   3      114.11      126.34     15.18 o 
   3  11   3      710.79      705.73     33.67 o 
   4  11   3       33.80       38.56      7.95 o 
   5  11   3      109.32       98.48     12.38 o 
  -3  12   3      177.35      207.97     18.69 o 
  -2  12   3      423.40      397.07     26.12 o 
  -1  12   3       22.55       17.25      9.23 o 
   0  12   3      351.61      346.06     25.20 o 
   1  12   3       33.47       32.26     12.52 o 
   2  12   3      377.38      362.67     26.39 o 
   3  12   3      148.33      150.25     18.23 o 
   0   0   4     5995.19     5744.87    119.03 o 
   1   0   4     1937.31     1908.14     41.78 o 
   2   0   4      553.47      593.84     10.88 o 
   3   0   4       42.33       51.08      2.21 o 
   4   0   4     1193.85     1224.16     32.08 o 
   5   0   4       10.16       23.69      5.02 o 
   6   0   4       16.60       22.42      3.97 o 
   7   0   4      183.09      166.47      9.48 o 
   8   0   4       74.31       74.03      6.85 o 
   9   0   4        9.30       18.64      5.42 o 
  10   0   4      316.32      335.74     20.10 o 
  11   0   4       61.52       68.10     11.11 o 
 -11   1   4      230.93      250.05     19.40 o 
 -10   1   4       83.98       85.21     10.09 o 
  -9   1   4      341.89      365.67     17.69 o 
  -8   1   4      667.17      691.38     26.93 o 
  -7   1   4      901.60      853.86     21.79 o 
  -6   1   4     1852.03     1834.60     35.15 o 
  -5   1   4      906.18      916.66     15.11 o 
  -4   1   4     2292.16     2250.55     40.93 o 
  -3   1   4     1689.78     1674.53     27.35 o 
  -2   1   4      237.47      281.57      5.76 o 
  -1   1   4     6643.05     6720.97     75.93 o 
   0   1   4     4798.84     4829.27     75.05 o 
   1   1   4     6408.58     6565.66     74.96 o 
   2   1   4      249.26      300.68      6.74 o 
   3   1   4     1835.95     1907.65     30.16 o 
   4   1   4     2266.27     2285.12     36.35 o 
   5   1   4      946.67      971.92     18.02 o 
   6   1   4     1875.85     1859.43     34.98 o 
   7   1   4      876.70      839.52     26.72 o 
   8   1   4      705.54      691.37     25.29 o 
   9   1   4      304.42      290.08     15.66 o 
  10   1   4       84.38       83.09      9.29 o 
  11   1   4      229.75      253.32     18.17 o 
 -11   2   4      120.83      104.57     11.72 o 
 -10   2   4      342.12      331.66     19.39 o 
  -9   2   4      268.84      302.61     16.71 o 
  -8   2   4      527.82      518.64     20.94 o 
  -7   2   4      941.71      905.38     25.63 o 
  -6   2   4      543.10      526.56     12.25 o 
  -5   2   4      302.76      295.59      8.58 o 
  -4   2   4     1226.20     1214.75     27.82 o 
  -3   2   4     8442.03     8788.14    145.06 o 
  -2   2   4     1832.83     1812.58     29.95 o 
  -1   2   4     7138.36     7333.34     93.61 o 
   0   2   4    34225.34    34648.83    457.91 o 
   1   2   4     7203.61     7483.94     69.91 o 
   2   2   4     1928.24     1899.51     20.83 o 
   3   2   4     8535.34     8285.67    312.42 o 
   4   2   4     1355.85     1369.41     19.76 o 
   5   2   4      398.69      395.62      7.24 o 
   6   2   4      471.21      446.05     11.36 o 
   7   2   4      886.95      894.17     20.87 o 
   8   2   4      466.38      459.21     18.90 o 
   9   2   4      264.84      277.85     15.30 o 
  10   2   4      374.94      373.90     21.33 o 
  11   2   4      110.29      110.12     12.24 o 
 -11   3   4       54.57       64.34     10.38 o 
 -10   3   4       16.30       10.10      7.32 o 
  -9   3   4      101.69      108.60      9.86 o 
  -8   3   4     1634.49     1703.25     66.08 o 
  -7   3   4      212.63      206.90      9.34 o 
  -6   3   4       52.53       56.29      6.06 o 
  -5   3   4      211.02      214.04      6.59 o 
  -4   3   4       82.05       66.60      5.29 o 
  -3   3   4     1165.13     1124.09     27.53 o 
  -2   3   4     3260.61     3203.01     54.40 o 
  -1   3   4     1673.70     1665.32     31.27 o 
   0   3   4      150.44      143.53      2.88 o 
   1   3   4     1555.41     1542.38     15.62 o 
   2   3   4     3071.74     2966.14     32.22 o 
   3   3   4     1207.44     1145.97     37.66 o 
   4   3   4      144.37      129.31      3.71 o 
   5   3   4      169.93      174.34      5.29 o 
   6   3   4      113.58      114.49      4.82 o 
   7   3   4      152.77      138.72      8.18 o 
   8   3   4     1664.84     1690.73     54.09 o 
   9   3   4       96.42       89.52      8.77 o 
  10   3   4       12.45       35.87      6.38 o 
  11   3   4       61.81       66.07     10.27 o 
 -10   4   4      169.39      177.42     15.71 o 
  -9   4   4      406.08      404.62     21.61 o 
  -8   4   4      397.13      351.07     16.94 o 
  -7   4   4      370.04      371.52     15.50 o 
  -6   4   4      387.34      378.31     11.98 o 
  -5   4   4      654.08      669.02     19.99 o 
  -4   4   4     1145.32     1143.01     24.96 o 
  -3   4   4     7070.70     7201.71    140.37 o 
  -2   4   4      814.46      826.57     14.08 o 
  -1   4   4     1320.13     1307.05     24.47 o 
   0   4   4     5103.94     4932.24     71.32 o 
   1   4   4     1373.41     1343.01     17.73 o 
   2   4   4      760.03      728.09     12.57 o 
   3   4   4     7083.80     7254.99    103.18 o 
   4   4   4     1084.14     1115.77     29.98 o 
   5   4   4      511.18      486.10     13.04 o 
   6   4   4      452.82      438.11     12.07 o 
   7   4   4      377.41      382.50     12.04 o 
   8   4   4      451.40      446.79     17.37 o 
   9   4   4      408.41      408.23     19.83 o 
  10   4   4      142.94      164.12     13.06 o 
 -10   5   4       48.56       43.63      9.99 o 
  -9   5   4       95.84       84.07     10.64 o 
  -8   5   4      588.62      568.49     23.99 o 
  -7   5   4      381.02      402.67     17.59 o 
  -6   5   4      746.97      743.94     20.42 o 
  -5   5   4      115.13      113.48      8.72 o 
  -4   5   4      674.32      663.81     15.26 o 
  -3   5   4      373.28      350.76     12.65 o 
  -2   5   4      610.99      591.88     13.34 o 
  -1   5   4     6452.99     6281.56    110.68 o 
   0   5   4     4948.15     4969.34     56.32 o 
   1   5   4     6700.87     6531.69     92.16 o 
   2   5   4      624.79      626.61     12.67 o 
   3   5   4      279.15      272.59      9.58 o 
   4   5   4      675.19      635.98     13.05 o 
   5   5   4      130.16      121.56      4.78 o 
   6   5   4      774.38      695.03     29.23 o 
   7   5   4      428.63      434.26     13.85 o 
   8   5   4      546.23      543.18     21.16 o 
   9   5   4      107.48       96.51      8.61 o 
  10   5   4       53.28       59.50     11.53 o 
  -9   6   4       10.48       18.62      6.89 o 
  -8   6   4      126.78      132.20     12.45 o 
  -7   6   4      583.70      552.65     23.49 o 
  -6   6   4      517.28      531.32     17.14 o 
  -5   6   4     1724.90     1781.05     46.56 o 
  -4   6   4      823.20      823.37     19.75 o 
  -3   6   4      256.33      268.72      9.37 o 
  -2   6   4      885.25      894.06     19.56 o 
  -1   6   4     1463.12     1486.82     29.92 o 
   0   6   4     5616.25     5551.63    106.78 o 
   1   6   4     1325.05     1332.90     22.74 o 
   2   6   4      714.19      733.18     15.16 o 
   3   6   4      270.63      255.38      8.53 o 
   4   6   4      788.31      764.91     28.94 o 
   5   6   4     1725.16     1639.93     37.30 o 
   6   6   4      532.16      507.46     13.01 o 
   7   6   4      591.46      551.60     16.77 o 
   8   6   4      154.34      149.27      9.14 o 
   9   6   4        8.93       13.35      6.49 o 
  -9   7   4       51.63       38.77      9.36 o 
  -8   7   4        0.85       -0.66      4.79 o 
  -7   7   4      119.62      128.02     11.10 o 
  -6   7   4      152.17      161.35     11.84 o 
  -5   7   4      183.94      193.96      9.62 o 
  -4   7   4       84.20       98.92      6.20 o 
  -3   7   4      232.45      232.07     10.32 o 
  -2   7   4       41.22       49.68      4.20 o 
  -1   7   4      484.96      472.32     12.26 o 
   0   7   4      725.87      718.29     18.42 o 
   1   7   4      495.45      494.40     13.94 o 
   2   7   4       60.07       62.82      3.83 o 
   3   7   4      284.44      289.61      9.84 o 
   4   7   4       81.67       97.05      6.56 o 
   5   7   4      164.09      179.71     16.62 o 
   6   7   4      161.55      162.76      8.22 o 
   7   7   4      114.02      121.06      8.84 o 
   8   7   4        0.18        1.96      4.53 o 
   9   7   4       55.08       34.39      8.51 o 
  -8   8   4      200.75      187.85     15.41 o 
  -7   8   4      306.86      294.98     18.62 o 
  -6   8   4       14.60       16.93      5.06 o 
  -5   8   4       93.48      100.30      7.21 o 
  -4   8   4      365.29      364.41     13.09 o 
  -3   8   4      575.47      581.74     18.17 o 
  -2   8   4       83.18       97.34      7.81 o 
  -1   8   4      259.84      264.60     10.41 o 
   0   8   4     2251.37     2253.80     54.08 o 
   1   8   4      278.46      281.30     10.83 o 
   2   8   4       92.34       97.63      6.38 o 
   3   8   4      523.68      523.05     15.00 o 
   4   8   4      414.58      415.60     14.67 o 
   5   8   4       93.47      105.63      7.62 o 
   6   8   4       13.65       15.61      5.57 o 
   7   8   4      308.29      282.72     14.34 o 
   8   8   4      179.32      165.31     15.45 o 
  -7   9   4      250.43      259.01     18.04 o 
  -6   9   4      112.17      111.02     10.31 o 
  -5   9   4       77.01       77.26      6.93 o 
  -4   9   4      385.00      371.19     15.30 o 
  -3   9   4      801.43      781.89     26.14 o 
  -2   9   4      617.44      607.66     21.00 o 
  -1   9   4     1684.02     1690.55     45.21 o 
   0   9   4      715.08      707.23     22.70 o 
   1   9   4     1669.73     1682.28     46.73 o 
   2   9   4      623.72      614.81     21.02 o 
   3   9   4      875.94      846.30     26.86 o 
   4   9   4      401.95      409.31     14.31 o 
   5   9   4       69.09       70.42      6.69 o 
   6   9   4      119.37      119.48     11.79 o 
   7   9   4      224.94      218.76     18.37 o 
  -6  10   4        0.67        0.51      8.48 o 
  -5  10   4      218.51      208.29     14.82 o 
  -4  10   4       64.92       59.79      8.32 o 
  -3  10   4      834.07      828.53     35.00 o 
  -2  10   4      308.21      307.71     16.98 o 
  -1  10   4      421.17      397.86     19.70 o 
   0  10   4      298.30      292.08     17.48 o 
   1  10   4      424.25      427.82     20.55 o 
   2  10   4      262.61      284.31     16.94 o 
   3  10   4      856.71      883.81     36.66 o 
   4  10   4       47.48       60.93      8.28 o 
   5  10   4      222.10      200.95     15.42 o 
   6  10   4        2.53        2.86      7.31 o 
  -5  11   4        6.47       14.46     10.35 o 
  -4  11   4      105.32      107.38     13.45 o 
  -3  11   4      287.41      271.55     17.43 o 
  -2  11   4      493.25      468.50     25.07 o 
  -1  11   4      304.97      303.20     18.25 o 
   0  11   4      441.54      417.18     22.88 o 
   1  11   4      321.16      309.38     18.31 o 
   2  11   4      471.05      461.21     25.79 o 
   3  11   4      262.04      243.28     16.73 o 
   4  11   4       89.01       90.68     10.68 o 
   5  11   4       15.05       15.45      8.23 o 
  -3  12   4       59.37       65.50     14.21 o 
  -2  12   4       71.58       84.66     17.65 o 
  -1  12   4       84.46       65.11     11.98 o 
   0  12   4     1063.59     1103.58     66.02 o 
   1  12   4       65.11       96.11     13.58 o 
   2  12   4       56.66       59.26     13.31 o 
   3  12   4       72.35       83.11     16.42 o 
   1   0   5       65.28       92.18      6.52 o 
   2   0   5      247.68      259.78      5.69 o 
   3   0   5      927.33     1000.24     16.32 o 
   4   0   5     4184.21     4138.66     66.28 o 
   5   0   5      187.67      203.08      6.85 o 
   6   0   5     8101.36     8005.91    139.65 o 
   7   0   5       95.06       96.75      6.72 o 
   8   0   5       75.47       92.41      8.30 o 
   9   0   5       15.95       28.64      6.62 o 
  10   0   5      272.78      304.73     19.60 o 
  11   0   5       21.93       24.56      9.32 o 
 -11   1   5       55.99       52.53      9.59 o 
 -10   1   5       28.67       23.40      7.03 o 
  -9   1   5      126.54      132.03     11.68 o 
  -8   1   5      540.81      533.95     21.71 o 
  -7   1   5      863.61      813.42     21.40 o 
  -6   1   5      477.87      502.30     12.94 o 
  -5   1   5     8956.80     9244.34    150.92 o 
  -4   1   5     1516.02     1536.66     33.73 o 
  -3   1   5      436.72      436.66      8.37 o 
  -2   1   5     2531.13     2516.75     40.38 o 
  -1   1   5     1181.73     1127.45     14.79 o 
   0   1   5     6205.32     6664.75     79.96 o 
   1   1   5     1134.42     1088.01     19.20 o 
   2   1   5     2399.47     2451.10     46.01 o 
   3   1   5      422.46      428.96      8.02 o 
   4   1   5     1507.42     1524.36     26.32 o 
   5   1   5     8853.33     9089.48    162.00 o 
   6   1   5      478.47      510.64     12.88 o 
   7   1   5      775.66      761.67     23.08 o 
   8   1   5      530.71      537.64     27.18 o 
   9   1   5      142.88      152.67     11.93 o 
  10   1   5       30.45       27.69      7.82 o 
  11   1   5       59.78       70.32     10.29 o 
 -11   2   5        8.32       15.50      7.26 o 
 -10   2   5       82.48       93.66     10.19 o 
  -9   2   5      150.25      154.62     12.13 o 
  -8   2   5      113.98      132.58     16.29 o 
  -7   2   5      325.68      315.07     13.05 o 
  -6   2   5      380.92      380.12     10.58 o 
  -5   2   5       42.71       44.95      3.55 o 
  -4   2   5       77.69      100.24      4.75 o 
  -3   2   5     3624.63     3443.55     62.18 o 
  -2   2   5     1057.38     1122.25     17.73 o 
  -1   2   5      260.66      302.66      5.53 o 
   0   2   5      195.53      172.07      5.40 o 
   2   2   5      907.14      945.33     12.84 o 
   3   2   5     3624.83     3497.07     55.49 o 
   4   2   5       60.45       63.75      3.33 o 
   5   2   5       29.71       37.92      3.02 o 
   6   2   5      382.04      371.97     10.29 o 
   7   2   5      350.68      329.29      9.83 o 
   8   2   5      111.58      128.36      8.79 o 
   9   2   5      165.69      159.66     11.09 o 
  10   2   5       91.74       80.67     10.35 o 
  11   2   5       15.41       20.05      8.43 o 
 -10   3   5       34.64       39.19      8.55 o 
  -9   3   5       12.36       11.52      6.58 o 
  -8   3   5      189.68      188.24     15.87 o 
  -7   3   5      395.46      370.90     14.80 o 
  -6   3   5      142.77      149.50      6.49 o 
  -5   3   5      213.25      213.40     10.53 o 
  -4   3   5      285.39      290.81      8.03 o 
  -3   3   5     1821.44     1858.39     37.40 o 
  -2   3   5    12941.93    12870.61    240.75 o 
  -1   3   5      704.39      672.87     11.19 o 
   0   3   5     5655.38     5627.64     75.28 o 
   1   3   5      704.47      711.85     10.28 o 
   2   3   5    12945.22    12983.77    146.44 o 
   3   3   5     1907.33     1981.31     26.72 o 
   4   3   5      206.29      207.48      8.25 o 
   5   3   5      241.68      222.06      6.33 o 
   6   3   5      139.38      136.10      4.71 o 
   7   3   5      353.39      321.47     10.70 o 
   8   3   5      198.74      195.80     10.68 o 
   9   3   5       19.34       25.56      5.94 o 
  10   3   5       51.66       62.97     10.31 o 
 -10   4   5        7.86       14.19      6.87 o 
  -9   4   5      288.27      293.47     18.89 o 
  -8   4   5      116.84      102.20      9.87 o 
  -7   4   5       45.38       53.44      6.16 o 
  -6   4   5       35.36       40.71      5.28 o 
  -5   4   5      263.51      264.46     16.06 o 
  -4   4   5      289.93      290.59      9.11 o 
  -3   4   5     6042.41     6127.41    123.39 o 
  -2   4   5      166.03      153.96      8.27 o 
  -1   4   5     7737.75     7525.54    160.32 o 
   0   4   5      186.29      207.17      7.20 o 
   1   4   5     7682.68     7400.28     85.00 o 
   2   4   5      170.29      164.76      3.57 o 
   3   4   5     6022.86     5924.80     77.57 o 
   4   4   5      268.03      258.90      7.43 o 
   5   4   5      287.53      283.45      7.07 o 
   6   4   5       29.21       29.99      3.18 o 
   7   4   5       40.37       49.94      6.98 o 
   8   4   5      124.17      110.24      8.27 o 
   9   4   5      279.33      267.42     15.59 o 
  10   4   5        6.61        9.71      7.71 o 
 -10   5   5       66.78       85.14     10.95 o 
  -9   5   5       14.65       13.54     10.31 o 
  -8   5   5      360.38      347.62     17.96 o 
  -7   5   5       72.85       80.95      9.38 o 
  -6   5   5        3.63       -0.09      3.10 o 
  -5   5   5      208.45      208.10      9.41 o 
  -4   5   5      484.24      459.45     13.77 o 
  -3   5   5      253.45      277.76      9.50 o 
  -2   5   5     3023.97     3012.40     57.85 o 
  -1   5   5      646.70      624.94     16.14 o 
   0   5   5       25.42       28.77      2.88 o 
   1   5   5      675.62      644.71     12.49 o 
   2   5   5     3321.94     3282.01     51.60 o 
   3   5   5      211.43      232.15      6.40 o 
   4   5   5      496.46      446.62     16.78 o 
   5   5   5      233.06      229.71      6.43 o 
   6   5   5        2.75        2.79      2.57 o 
   7   5   5      103.26      105.29      7.23 o 
   8   5   5      344.51      348.07     15.34 o 
   9   5   5       10.25       19.75      7.71 o 
  10   5   5       45.66       31.34     12.37 o 
  -9   6   5        5.62        3.67      6.38 o 
  -8   6   5        1.24       16.30     11.72 o 
  -7   6   5      104.37      129.71     11.31 o 
  -6   6   5     2349.06     2323.90     73.71 o 
  -5   6   5      149.19      157.13      8.79 o 
  -4   6   5     1910.65     1908.33     50.51 o 
  -3   6   5      500.67      521.05     13.17 o 
  -2   6   5      373.76      364.12      9.92 o 
  -1   6   5      118.82      122.31      7.53 o 
   0   6   5      140.26      127.34      4.48 o 
   1   6   5      166.07      159.60      3.92 o 
   2   6   5      430.12      418.07      9.04 o 
   3   6   5      466.50      495.93     12.96 o 
   4   6   5     2015.19     1980.71     39.70 o 
   5   6   5      138.31      134.50      8.22 o 
   6   6   5     2373.29     2286.26     52.92 o 
   7   6   5       96.87      100.61      7.62 o 
   8   6   5       11.52        1.16      5.26 o 
   9   6   5        7.08        0.48      5.80 o 
  -9   7   5       75.12       79.72     14.91 o 
  -8   7   5       18.56       12.19     10.61 o 
  -7   7   5      762.96      758.00     31.53 o 
  -6   7   5      172.55      191.60     10.92 o 
  -5   7   5     5536.45     5624.67    152.13 o 
  -4   7   5      179.91      177.64      7.72 o 
  -3   7   5       19.41       23.24      3.02 o 
  -2   7   5        6.96        9.80      3.77 o 
  -1   7   5       11.94       17.99      3.68 o 
   0   7   5     1425.01     1362.09     30.57 o 
   1   7   5        4.27        2.34      2.40 o 
   2   7   5        9.92       20.02      5.22 o 
   3   7   5        1.73        2.02      3.13 o 
   4   7   5      165.86      173.57      7.91 o 
   5   7   5     5534.81     5699.31    140.73 o 
   6   7   5      165.60      171.04      8.61 o 
   7   7   5      708.02      721.65     25.63 o 
   8   7   5       18.66        8.98      5.84 o 
   9   7   5       86.61      104.20     12.26 o 
  -8   8   5       84.24      102.14     11.82 o 
  -7   8   5      144.06      144.43     13.50 o 
  -6   8   5      913.94      957.62     32.43 o 
  -5   8   5       45.52       51.18      7.03 o 
  -4   8   5      556.82      570.29     19.01 o 
  -3   8   5      646.92      599.70     18.63 o 
  -2   8   5      129.41      109.48      6.15 o 
  -1   8   5      310.89      309.70     14.49 o 
   0   8   5      104.15       94.47      8.33 o 
   1   8   5      310.37      299.63     10.78 o 
   2   8   5       99.71       93.40      5.92 o 
   3   8   5      633.73      591.54     16.57 o 
   4   8   5      564.30      540.64     16.79 o 
   5   8   5       51.43       60.18      6.29 o 
   6   8   5      894.64      883.64     30.05 o 
   7   8   5      153.14      149.81     11.82 o 
   8   8   5       90.92       77.97     16.19 o 
  -7   9   5      108.74      123.11     13.18 o 
  -6   9   5        3.20        3.69      5.50 o 
  -5   9   5       26.59       52.59      7.18 o 
  -4   9   5      149.18      129.98     11.99 o 
  -3   9   5      254.93      261.19     14.28 o 
  -2   9   5      884.85      925.79     35.84 o 
  -1   9   5      362.83      342.43     17.87 o 
   0   9   5      271.20      274.01     14.57 o 
   1   9   5      351.01      348.32     18.01 o 
   2   9   5      919.11      932.44     34.91 o 
   3   9   5      254.95      242.77     17.47 o 
   4   9   5      142.92      136.73     10.18 o 
   5   9   5       21.25       24.13      6.76 o 
   6   9   5        3.27        1.42      7.78 o 
   7   9   5       70.24       86.99     17.57 o 
  -6  10   5       35.38       41.73     10.02 o 
  -5  10   5        4.90        8.02      5.95 o 
  -4  10   5       55.36       62.51      8.42 o 
  -3  10   5      591.01      551.02     26.75 o 
  -2  10   5      151.09      162.15     13.71 o 
  -1  10   5      917.91      904.25     37.16 o 
   0  10   5        0.68       10.69      7.55 o 
   1  10   5      874.10      928.86     37.26 o 
   2  10   5      151.92      156.61     12.95 o 
   3  10   5      532.60      538.18     26.08 o 
   4  10   5       69.31       75.76      9.10 o 
   5  10   5        2.13        2.23      5.86 o 
   6  10   5       34.48       29.92      9.01 o 
  -5  11   5       12.20       14.09     10.28 o 
  -4  11   5       75.89       79.26     13.03 o 
  -3  11   5      126.60      119.47     13.61 o 
  -2  11   5     1087.15     1042.99     46.16 o 
  -1  11   5       72.73       62.73     10.78 o 
   0  11   5      538.74      558.80     28.86 o 
   1  11   5       74.85       77.44     10.00 o 
   2  11   5     1175.20     1181.62     50.30 o 
   3  11   5      125.28      132.10     14.04 o 
   4  11   5       70.43       68.90     11.06 o 
   5  11   5       12.52       14.18     10.98 o 
  -2  12   5       12.13        4.84      8.86 o 
  -1  12   5      227.32      259.25     23.19 o 
   0  12   5       23.27       34.97     13.46 o 
   1  12   5      238.54      234.90     18.56 o 
   2  12   5       12.73       14.14      7.16 o 
   0   0   6     7647.59     8016.64    210.26 o 
   1   0   6      781.45      721.65     15.38 o 
   2   0   6     3313.33     3127.01     62.35 o 
   3   0   6     2212.71     2368.01     38.39 o 
   4   0   6     4446.28     4612.15     78.37 o 
   5   0   6       92.47       92.55      6.61 o 
   6   0   6      429.30      393.70     10.40 o 
   7   0   6      114.74      103.65      8.09 o 
   8   0   6       77.58       76.43      8.19 o 
   9   0   6        4.77        5.96      9.53 o 
  10   0   6       36.89       28.65      8.04 o 
 -10   1   6      287.40      312.95     28.81 o 
  -9   1   6      275.95      276.02     16.61 o 
  -8   1   6        9.11       12.99      4.87 o 
  -7   1   6     1199.03     1207.44     31.71 o 
  -6   1   6       78.27       79.26      3.93 o 
  -5   1   6     2144.71     2084.30     97.95 o 
  -4   1   6      747.95      729.86     16.84 o 
  -3   1   6     1772.74     1790.06     29.33 o 
  -2   1   6     1078.60     1063.92     18.53 o 
  -1   1   6     2300.49     2247.51     31.49 o 
   0   1   6     7053.71     7002.25     93.70 o 
   1   1   6     2231.61     2204.61     31.33 o 
   2   1   6      940.82      961.20     17.53 o 
   3   1   6     1532.46     1532.21     30.32 o 
   4   1   6      773.24      788.52     15.30 o 
   5   1   6     2170.49     2217.33     41.89 o 
   6   1   6       72.03       73.87      4.67 o 
   7   1   6     1243.02     1258.67     38.11 o 
   8   1   6        3.00        4.75      4.90 o 
   9   1   6      306.84      295.26     15.71 o 
  10   1   6      314.07      324.60     19.27 o 
 -10   2   6      155.23      146.69     13.22 o 
  -9   2   6      133.72      129.91     12.05 o 
  -8   2   6      448.30      512.50     23.48 o 
  -7   2   6      843.02      823.57     23.96 o 
  -6   2   6      111.20      104.27      5.30 o 
  -5   2   6      886.41      819.19     52.02 o 
  -4   2   6      446.59      427.34     10.73 o 
  -3   2   6     2094.88     2157.79     37.83 o 
  -2   2   6     2575.20     2667.87     41.07 o 
  -1   2   6     4594.21     4528.95     96.56 o 
   0   2   6     7900.45     7768.77    187.93 o 
   1   2   6     4357.04     4577.53     59.38 o 
   2   2   6     2428.43     2565.33     36.36 o 
   3   2   6     2050.90     2146.83     33.22 o 
   4   2   6      340.47      328.29      9.73 o 
   5   2   6      788.35      804.53     15.40 o 
   6   2   6       61.73       65.11      3.80 o 
   7   2   6      814.98      801.74     20.33 o 
   8   2   6      492.37      541.63     22.25 o 
   9   2   6      162.36      149.84     11.66 o 
  10   2   6      154.91      150.74     12.54 o 
 -10   3   6      149.99      149.47     15.18 o 
  -9   3   6       48.51       53.75      8.87 o 
  -8   3   6     1263.29     1149.09     38.56 o 
  -7   3   6      458.97      491.63     19.68 o 
  -6   3   6       23.56       26.89      3.52 o 
  -5   3   6      108.38      123.02     10.04 o 
  -4   3   6     1505.80     1427.77     32.05 o 
  -3   3   6     1199.45     1146.82     25.13 o 
  -2   3   6     2848.96     2884.28     47.81 o 
  -1   3   6      446.54      442.53      7.77 o 
   0   3   6      754.61      706.18     12.57 o 
   1   3   6      410.52      401.42      7.70 o 
   2   3   6     2917.58     2942.36     37.74 o 
   3   3   6     1072.92     1018.63     15.62 o 
   4   3   6     1479.72     1385.63     29.46 o 
   5   3   6      116.17      121.73      5.02 o 
   6   3   6        7.99       10.84      2.62 o 
   7   3   6      498.75      507.59     15.07 o 
   8   3   6     1242.65     1251.20     38.61 o 
   9   3   6       45.83       58.85      8.83 o 
  10   3   6      151.61      150.86     12.40 o 
 -10   4   6       13.35       10.18      6.75 o 
  -9   4   6      305.07      286.27     20.39 o 
  -8   4   6      302.23      311.09     20.03 o 
  -7   4   6     1015.98     1011.65     35.80 o 
  -6   4   6       22.98       22.45      7.19 o 
  -5   4   6      129.31      152.08      8.22 o 
  -4   4   6      203.96      213.50      9.36 o 
  -3   4   6     3794.28     3730.10     79.90 o 
  -2   4   6     1044.10     1030.24     27.89 o 
  -1   4   6      942.60      911.66     23.95 o 
   0   4   6     1282.08     1130.25     44.92 o 
   1   4   6      958.41      915.27     16.81 o 
   2   4   6     1136.74     1105.02     15.04 o 
   3   4   6     3772.16     3623.91     62.47 o 
   4   4   6      260.33      264.99      6.00 o 
   5   4   6      189.18      185.42      5.47 o 
   6   4   6        9.31       17.01      4.61 o 
   7   4   6     1050.44     1080.88     27.44 o 
   8   4   6      282.41      313.96     14.94 o 
   9   4   6      290.07      291.12     15.32 o 
  10   4   6       16.65       22.17     13.11 o 
 -10   5   6      133.47      142.61     14.40 o 
  -9   5   6       86.79       77.96     11.75 o 
  -8   5   6      161.77      156.48     12.47 o 
  -7   5   6      700.61      710.10     28.01 o 
  -6   5   6      233.26      245.14     13.24 o 
  -5   5   6      157.72      172.80      8.72 o 
  -4   5   6      806.82      790.02     22.48 o 
  -3   5   6     1179.55     1067.06     45.37 o 
  -2   5   6      367.96      338.34     14.28 o 
  -1   5   6     1422.93     1456.94     37.26 o 
   0   5   6     3154.38     2992.85     73.60 o 
   1   5   6     1395.49     1356.96     24.26 o 
   2   5   6      459.28      438.57      8.40 o 
   3   5   6     1355.16     1258.08     21.72 o 
   4   5   6      812.18      813.06     17.47 o 
   5   5   6      166.48      163.75      7.08 o 
   6   5   6      265.30      275.45      8.19 o 
   7   5   6      671.28      701.94     20.36 o 
   8   5   6      180.88      172.14     12.00 o 
   9   5   6       73.46       98.21     11.89 o 
  10   5   6      122.22      131.31     20.98 o 
  -9   6   6      110.05      117.95     14.03 o 
  -8   6   6      128.78      124.67     10.41 o 
  -7   6   6      176.12      166.51     12.78 o 
  -6   6   6      205.48      224.55     11.99 o 
  -5   6   6      484.93      489.74     17.60 o 
  -4   6   6     1112.24     1118.17     32.42 o 
  -3   6   6       72.41       75.08      6.04 o 
  -2   6   6      305.80      284.73     13.05 o 
  -1   6   6     1728.47     1710.32     47.98 o 
   0   6   6     2520.76     2416.42     64.87 o 
   1   6   6     1760.98     1740.97     47.21 o 
   2   6   6      368.46      351.38      7.82 o 
   3   6   6       39.98       49.27      4.61 o 
   4   6   6     1098.04     1098.82     23.99 o 
   5   6   6      467.79      467.90     13.35 o 
   6   6   6      237.39      225.46      9.52 o 
   7   6   6      208.17      194.30     10.74 o 
   8   6   6      117.08      118.14     10.75 o 
   9   6   6       82.91       99.41     18.98 o 
  -8   7   6        1.65        3.13      6.64 o 
  -7   7   6       98.35      101.11     10.82 o 
  -6   7   6       94.57       99.57      8.60 o 
  -5   7   6      598.60      621.20     22.52 o 
  -4   7   6       43.67       57.27      7.82 o 
  -3   7   6      872.92      886.26     30.57 o 
  -2   7   6      101.79      103.51      8.78 o 
  -1   7   6      990.65      962.59     31.61 o 
   0   7   6     1018.68      941.03     31.43 o 
   1   7   6     1034.60     1005.08     32.49 o 
   2   7   6      154.51      161.68     11.13 o 
   3   7   6      927.91      940.29     21.41 o 
   4   7   6       64.17       69.87      4.59 o 
   5   7   6      612.15      588.20     17.11 o 
   6   7   6       88.55      113.68     11.58 o 
   7   7   6       98.13       84.16      8.52 o 
   8   7   6        3.60       22.04      7.33 o 
  -8   8   6      271.82      286.91     23.04 o 
  -7   8   6       58.20       57.03      9.37 o 
  -6   8   6       21.47       23.20      6.94 o 
  -5   8   6       23.25       33.65      6.21 o 
  -4   8   6      620.88      606.96     33.20 o 
  -3   8   6       20.99       21.74      9.71 o 
  -2   8   6     1299.98     1285.32     42.48 o 
  -1   8   6     1208.88     1215.74     38.94 o 
   0   8   6     1336.13     1357.29     44.43 o 
   1   8   6     1019.30      997.48     37.13 o 
   2   8   6     1141.41     1137.64     39.67 o 
   3   8   6       10.02        2.72      4.69 o 
   4   8   6      605.10      576.03     19.41 o 
   5   8   6       22.81       28.27      5.82 o 
   6   8   6       17.22       25.74     10.69 o 
   7   8   6       51.44       51.55      8.90 o 
   8   8   6      292.50      280.96     46.21 o 
  -7   9   6      195.51      198.41     16.79 o 
  -6   9   6       10.78       16.67      6.00 o 
  -5   9   6        3.56       -2.72      5.49 o 
  -4   9   6      502.37      478.92     22.81 o 
  -3   9   6      484.45      472.22     21.92 o 
  -2   9   6      716.80      681.09     27.89 o 
  -1   9   6      490.32      528.95     23.66 o 
   0   9   6     1390.31     1317.80     47.92 o 
   1   9   6      466.02      473.75     22.60 o 
   2   9   6      720.28      681.68     29.06 o 
   3   9   6      399.38      422.77     21.85 o 
   4   9   6      484.10      484.32     23.07 o 
   5   9   6        0.15       20.08     12.81 o 
   6   9   6        3.32       13.46     10.03 o 
   7   9   6      206.71      221.75     30.47 o 
  -6  10   6        7.90       13.22      8.15 o 
  -5  10   6       40.50       53.22      8.65 o 
  -4  10   6       18.59       26.20      6.38 o 
  -3  10   6      625.58      624.86     29.42 o 
  -2  10   6      201.02      199.17     15.48 o 
  -1  10   6       54.86       65.62      8.89 o 
   0  10   6       18.59       39.69      7.55 o 
   1  10   6       52.43       68.52     10.80 o 
   2  10   6      204.85      209.13     14.73 o 
   3  10   6      610.45      613.87     29.63 o 
   4  10   6        7.06        7.15      7.40 o 
   5  10   6       18.86       24.06     10.06 o 
   6  10   6        8.61        6.70     11.51 o 
  -4  11   6      181.90      159.69     15.15 o 
  -3  11   6      247.96      236.12     17.30 o 
  -2  11   6      275.85      297.04     19.58 o 
  -1  11   6       46.40       56.66      9.03 o 
   0  11   6      282.38      287.32     18.66 o 
   1  11   6       39.58       40.63      9.22 o 
   2  11   6      280.31      293.83     19.13 o 
   3  11   6      279.53      267.83     19.29 o 
   4  11   6      181.44      182.29     15.76 o 
  -1  12   6      185.96      202.31     20.78 o 
   0  12   6      296.07      290.12     21.35 o 
   1  12   6      199.94      188.39     17.37 o 
   1   0   7      145.63      135.75      5.75 o 
   2   0   7      990.56     1096.99     27.01 o 
   3   0   7      209.71      214.39      5.98 o 
   4   0   7      150.33      150.06      5.54 o 
   5   0   7     3786.94     3992.15     77.50 o 
   6   0   7     1068.34     1027.35     24.99 o 
   7   0   7      375.20      341.48     12.59 o 
   8   0   7       17.56       16.19      5.46 o 
   9   0   7      102.39      105.09     10.60 o 
  10   0   7       43.28       45.71      9.00 o 
 -10   1   7      106.87      120.28     13.07 o 
  -9   1   7       19.28       21.89      7.13 o 
  -8   1   7       21.88       14.67      6.25 o 
  -7   1   7       54.70       54.59      4.63 o 
  -6   1   7     2073.21     2092.82     48.16 o 
  -5   1   7       41.29       52.97      3.65 o 
  -4   1   7     3309.69     3514.99     65.74 o 
  -3   1   7     1370.30     1329.00     45.88 o 
  -2   1   7     1472.77     1442.68     24.10 o 
  -1   1   7     1520.73     1497.74     23.52 o 
   0   1   7       42.57       41.13      2.19 o 
   1   1   7     1469.28     1461.44     23.25 o 
   2   1   7     1408.31     1388.26     23.93 o 
   3   1   7     1403.79     1417.16     28.01 o 
   4   1   7     3241.85     3477.50     63.69 o 
   5   1   7       57.21       62.58      4.11 o 
   6   1   7     2050.31     2071.87     45.35 o 
   7   1   7       51.34       47.66      4.56 o 
   8   1   7       46.32       58.92      6.44 o 
   9   1   7       17.28       23.41      5.80 o 
  10   1   7      102.74      126.45     12.10 o 
 -10   2   7      105.63      101.50     12.53 o 
  -9   2   7      208.80      220.19     15.99 o 
  -8   2   7      483.71      464.68     28.21 o 
  -7   2   7      330.66      310.48     12.25 o 
  -6   2   7       90.42       85.04      7.72 o 
  -5   2   7     1654.93     1724.85     40.38 o 
  -4   2   7      330.17      318.26      9.29 o 
  -3   2   7     1802.65     1889.06     35.34 o 
  -2   2   7     6444.79     6511.76    116.41 o 
  -1   2   7      572.10      575.12      9.48 o 
   0   2   7       77.45       76.40      2.91 o 
   1   2   7      557.48      557.94      9.20 o 
   2   2   7     6138.68     6288.94     99.81 o 
   3   2   7     1594.94     1712.19     29.14 o 
   4   2   7      359.01      347.21     11.69 o 
   5   2   7     1637.81     1592.58     29.47 o 
   6   2   7       81.45       70.96      4.86 o 
   7   2   7      326.23      321.46     13.22 o 
   8   2   7      508.78      521.55     30.18 o 
   9   2   7      236.54      244.51     15.04 o 
  10   2   7      138.92      135.28     12.18 o 
 -10   3   7       47.53       57.09      9.60 o 
  -9   3   7      399.01      388.92     21.49 o 
  -8   3   7       71.17       94.59      9.98 o 
  -7   3   7      178.15      167.88      8.62 o 
  -6   3   7      385.35      395.37     15.45 o 
  -5   3   7      261.04      285.24     10.14 o 
  -4   3   7     1363.95     1364.02     33.82 o 
  -3   3   7     4163.35     4225.86     89.42 o 
  -2   3   7       67.97       69.47      3.30 o 
  -1   3   7     1371.21     1418.63     24.51 o 
   0   3   7      244.46      232.40      6.07 o 
   1   3   7     1215.13     1252.71     24.96 o 
   2   3   7       90.55       89.17      3.66 o 
   3   3   7     3974.87     3896.80     56.56 o 
   4   3   7     1451.60     1416.41     23.77 o 
   5   3   7      241.16      248.46      7.94 o 
   6   3   7      354.91      348.69      9.30 o 
   7   3   7      180.31      183.82      8.34 o 
   8   3   7       61.14       73.33      8.06 o 
   9   3   7      425.81      425.19     21.67 o 
  10   3   7       51.76       68.41     12.21 o 
 -10   4   7       59.28       62.73     10.07 o 
  -9   4   7        9.53       21.55      7.58 o 
  -8   4   7      331.41      305.88     16.95 o 
  -7   4   7      187.18      184.22      9.67 o 
  -6   4   7       11.54       16.87      5.74 o 
  -5   4   7      626.46      610.63     18.17 o 
  -4   4   7      358.52      340.31     18.19 o 
  -3   4   7      314.27      306.08     11.40 o 
  -2   4   7     4724.16     4626.72    117.13 o 
  -1   4   7        2.27       12.66      3.44 o 
   0   4   7       35.30       27.27      3.80 o 
   1   4   7        0.43        7.59      2.85 o 
   2   4   7     5006.50     4964.68     77.92 o 
   3   4   7      303.48      305.37      7.53 o 
   4   4   7      377.01      350.14      7.51 o 
   5   4   7      586.11      522.20     14.36 o 
   6   4   7       15.36       20.57      3.24 o 
   7   4   7      200.72      192.31     10.04 o 
   8   4   7      319.41      314.08     14.24 o 
   9   4   7        8.32        5.77      6.34 o 
  10   4   7       36.71       38.09     16.65 o 
  -9   5   7      367.13      361.05     24.69 o 
  -8   5   7       18.87       17.72      6.18 o 
  -7   5   7      184.57      195.16     12.95 o 
  -6   5   7      957.50      975.56     29.07 o 
  -5   5   7      100.95       92.03      7.78 o 
  -4   5   7      492.99      526.69     17.68 o 
  -3   5   7     1717.64     1714.45     48.36 o 
  -2   5   7      451.72      464.55     17.16 o 
  -1   5   7     3002.81     3019.43     81.26 o 
   0   5   7      508.97      510.36     17.77 o 
   1   5   7     3293.90     3170.28     75.85 o 
   2   5   7      508.26      491.74     12.63 o 
   3   5   7     1819.68     1730.15     28.31 o 
   4   5   7      495.25      504.49     12.36 o 
   5   5   7      102.45       97.35      5.32 o 
   6   5   7      966.91      895.47     30.86 o 
   7   5   7      181.24      196.47     10.08 o 
   8   5   7        8.19       13.48      5.55 o 
   9   5   7      327.96      335.42     23.38 o 
  -9   6   7       70.82       68.27     11.13 o 
  -8   6   7       26.14       13.28      6.47 o 
  -7   6   7      213.40      208.73     12.35 o 
  -6   6   7      184.87      183.47     10.89 o 
  -5   6   7     2382.08     2441.79     69.25 o 
  -4   6   7      179.06      157.85     10.01 o 
  -3   6   7     1309.49     1239.40     41.92 o 
  -2   6   7      668.38      658.85     22.82 o 
  -1   6   7      225.98      237.48     11.79 o 
   0   6   7      255.69      254.50     11.65 o 
   1   6   7      240.64      250.01     12.12 o 
   2   6   7      619.35      592.78     19.32 o 
   3   6   7     1508.65     1463.27     34.84 o 
   4   6   7      147.59      149.30      6.99 o 
   5   6   7     2477.89     2408.78     58.82 o 
   6   6   7      180.17      192.74      9.28 o 
   7   6   7      180.94      162.63     10.18 o 
   8   6   7       32.05       24.09     10.66 o 
   9   6   7       56.82       51.33     12.86 o 
  -8   7   7       28.76       28.28      7.83 o 
  -7   7   7       21.59       20.59      6.50 o 
  -6   7   7      786.87      806.93     29.74 o 
  -5   7   7        9.43       15.88      7.82 o 
  -4   7   7      745.03      738.95     29.72 o 
  -3   7   7      226.26      220.32     12.69 o 
  -2   7   7      225.99      204.88     11.18 o 
  -1   7   7      427.82      417.04     18.75 o 
   0   7   7        3.80        2.46      4.69 o 
   1   7   7      417.50      383.99     17.46 o 
   2   7   7      176.24      165.14     10.81 o 
   3   7   7      217.70      222.81     11.92 o 
   4   7   7      747.33      767.20     23.65 o 
   5   7   7        7.40       15.96      5.99 o 
   6   7   7      769.64      777.13     41.09 o 
   7   7   7       20.22       27.31      7.07 o 
   8   7   7       13.47       19.38     17.20 o 
  -7   8   7       72.46       64.15     10.79 o 
  -6   8   7       75.82       65.20      7.28 o 
  -5   8   7      740.41      718.47     30.68 o 
  -4   8   7       28.40       37.40      7.34 o 
  -3   8   7      614.28      593.01     24.13 o 
  -2   8   7      681.64      665.52     27.72 o 
  -1   8   7      191.12      179.21     12.63 o 
   0   8   7        1.49        2.56      8.02 o 
   1   8   7      196.29      202.79     12.22 o 
   2   8   7      674.11      646.09     26.76 o 
   3   8   7      505.07      465.16     22.51 o 
   4   8   7       31.27       28.55      6.57 o 
   5   8   7      709.75      703.34     29.33 o 
   6   8   7       72.00       59.76     12.50 o 
   7   8   7       99.16      107.49     14.06 o 
  -6   9   7      327.55      342.93     25.30 o 
  -5   9   7       12.73       12.40      6.36 o 
  -4   9   7      273.84      266.39     16.07 o 
  -3   9   7      674.88      668.55     29.17 o 
  -2   9   7      141.72      137.62     10.93 o 
  -1   9   7      127.21      134.07     11.62 o 
   0   9   7        1.38        0.16      3.95 o 
   1   9   7      102.62      107.90     10.99 o 
   2   9   7      120.37      125.70     11.94 o 
   3   9   7      672.86      657.14     29.39 o 
   4   9   7      278.07      252.82     16.61 o 
   5   9   7       17.58       15.55      6.76 o 
   6   9   7      293.79      292.55     24.59 o 
  -5  10   7       37.22       24.11      9.22 o 
  -4  10   7       93.24       88.80     11.00 o 
  -3  10   7      125.96      134.64     12.58 o 
  -2  10   7      875.75      839.04     38.47 o 
  -1  10   7      107.97      116.24     13.08 o 
   0  10   7       31.76       34.78      7.40 o 
   1  10   7      107.32      116.11     10.93 o 
   2  10   7      813.25      805.13     35.38 o 
   3  10   7      147.42      167.24     13.18 o 
   4  10   7       71.73       71.82     10.76 o 
   5  10   7       52.78       51.03      9.94 o 
  -4  11   7       80.11       80.02     12.38 o 
  -3  11   7      290.17      263.60     21.10 o 
  -2  11   7       24.52       26.27      8.09 o 
  -1  11   7      316.00      312.78     22.11 o 
   0  11   7        6.80       -3.73      6.19 o 
   1  11   7      410.85      375.31     22.43 o 
   2  11   7       28.54       31.40      8.03 o 
   3  11   7      299.36      279.66     19.38 o 
   4  11   7       78.38       77.32     11.02 o 
   0   0   8     4708.33     4368.00    242.00 o 
   1   0   8     9697.09    10019.75    220.75 o 
   2   0   8        1.55       11.69      5.08 o 
   3   0   8     2994.35     3249.28     59.73 o 
   4   0   8      560.12      553.23     17.51 o 
   5   0   8      492.45      514.10     14.25 o 
   6   0   8      184.41      176.18      7.71 o 
   7   0   8       91.14       84.37      6.31 o 
   8   0   8      229.32      216.46     13.66 o 
   9   0   8       13.03       16.79      5.77 o 
  10   0   8      130.45      144.31     12.62 o 
 -10   1   8      215.47      197.68     16.11 o 
  -9   1   8      101.06       92.07     10.31 o 
  -8   1   8       94.71      117.94      9.77 o 
  -7   1   8      165.03      151.98      9.63 o 
  -6   1   8      147.74      137.31      6.49 o 
  -5   1   8      406.73      428.57     13.32 o 
  -4   1   8      965.44     1032.56     23.07 o 
  -3   1   8      221.31      231.66      8.32 o 
  -2   1   8     3018.20     3086.52     51.37 o 
  -1   1   8     1469.21     1453.26     25.06 o 
   0   1   8     8634.94     8536.61    136.32 o 
   1   1   8     1424.82     1417.48     24.64 o 
   2   1   8     2585.10     2643.67     47.71 o 
   3   1   8      240.61      234.95      8.19 o 
   4   1   8      979.07     1051.61     22.61 o 
   5   1   8      380.71      392.27     11.72 o 
   6   1   8      160.91      142.83      6.97 o 
   7   1   8      137.79      132.04      6.93 o 
   8   1   8      114.68      119.06     10.26 o 
   9   1   8      117.95      125.47     11.29 o 
  10   1   8      223.78      201.63     18.26 o 
 -10   2   8        7.79       14.30      9.84 o 
  -9   2   8       91.20       87.97     10.46 o 
  -8   2   8      388.01      346.65     20.76 o 
  -7   2   8      153.39      160.91      9.22 o 
  -6   2   8      124.15      141.89      7.81 o 
  -5   2   8      235.35      249.52      8.88 o 
  -4   2   8      835.48      825.64     20.34 o 
  -3   2   8      247.24      257.14      7.83 o 
  -2   2   8      486.12      516.14     15.57 o 
  -1   2   8      626.36      621.20     10.90 o 
   0   2   8       14.67       10.96      1.76 o 
   1   2   8      508.20      482.58     13.18 o 
   2   2   8      498.07      517.85     10.75 o 
   3   2   8      174.49      181.92      5.84 o 
   4   2   8      811.30      726.43     39.38 o 
   5   2   8      258.90      264.30      8.67 o 
   6   2   8      149.28      162.15      6.10 o 
   7   2   8      140.32      164.77      7.96 o 
   8   2   8      384.24      366.31     15.94 o 
   9   2   8      113.58      110.97     12.75 o 
  10   2   8       16.16       23.09      8.80 o 
 -10   3   8       12.47       16.43      7.42 o 
  -9   3   8      497.94      498.88     30.51 o 
  -8   3   8       69.89      109.65     13.91 o 
  -7   3   8     1457.32     1397.56     72.59 o 
  -6   3   8      406.02      410.58     15.22 o 
  -5   3   8      534.92      506.45     16.43 o 
  -4   3   8      249.95      246.36     10.65 o 
  -3   3   8     3498.34     3496.74     71.39 o 
  -2   3   8      103.92      109.18      5.17 o 
  -1   3   8       18.88       25.96      2.52 o 
   0   3   8        4.00       11.84      4.30 o 
   1   3   8       20.83       20.93      2.88 o 
   2   3   8       80.93       78.49      3.02 o 
   3   3   8     3479.56     3492.12     56.28 o 
   4   3   8      262.53      266.46      6.87 o 
   5   3   8      523.74      490.51     13.01 o 
   6   3   8      413.17      415.99     12.25 o 
   7   3   8     1520.37     1562.43     38.49 o 
   8   3   8       62.62       82.96      8.33 o 
   9   3   8      502.27      476.33     28.91 o 
  10   3   8        8.28       22.66     12.59 o 
  -9   4   8       37.32       55.78      9.94 o 
  -8   4   8      707.36      695.37     30.09 o 
  -7   4   8      261.72      298.17     16.16 o 
  -6   4   8      732.14      752.25     23.50 o 
  -5   4   8       33.83       36.92      4.78 o 
  -4   4   8     1380.07     1314.13     35.64 o 
  -3   4   8      217.60      208.40     11.59 o 
  -2   4   8      761.73      764.76     24.89 o 
  -1   4   8        4.25        4.74      5.90 o 
   0   4   8       75.55       62.26      3.04 o 
   1   4   8        5.43       14.50      3.93 o 
   2   4   8      779.86      774.15     19.65 o 
   3   4   8      262.08      249.47      7.27 o 
   4   4   8     1358.78     1281.87     26.06 o 
   5   4   8       23.56       25.86      3.31 o 
   6   4   8      678.65      668.64     21.95 o 
   7   4   8      264.69      292.14     13.35 o 
   8   4   8      705.49      671.34     28.89 o 
   9   4   8       32.79       28.61      8.02 o 
  -9   5   8      219.97      205.20     20.13 o 
  -8   5   8      108.54      114.13     11.27 o 
  -7   5   8      273.45      294.48     23.92 o 
  -6   5   8       26.52       34.80      7.48 o 
  -5   5   8      139.61      137.05      9.01 o 
  -4   5   8       93.92       98.48      7.93 o 
  -3   5   8      948.34      934.47     31.85 o 
  -2   5   8      929.36      852.84     29.11 o 
  -1   5   8       65.75       69.95      8.39 o 
   0   5   8      912.63      881.04     27.64 o 
   1   5   8       60.87       66.03      6.09 o 
   2   5   8     1054.29      997.14     22.99 o 
   3   5   8      964.94      920.78     24.12 o 
   4   5   8       96.92      100.80      5.30 o 
   5   5   8      183.54      164.44      8.64 o 
   6   5   8       38.94       50.78      4.72 o 
   7   5   8      269.41      284.66     12.76 o 
   8   5   8       97.04      120.90     11.86 o 
   9   5   8      203.36      219.72     31.64 o 
  -8   6   8       12.33        3.21      7.43 o 
  -7   6   8       35.99       37.80      8.06 o 
  -6   6   8       29.40       29.65      6.19 o 
  -5   6   8      326.61      330.28     14.35 o 
  -4   6   8       93.58       97.51      7.44 o 
  -3   6   8      289.59      298.44     14.70 o 
  -2   6   8      187.69      184.76     10.62 o 
  -1   6   8      896.29      885.76     30.96 o 
   0   6   8     1603.38     1621.03     50.31 o 
   1   6   8      950.31      955.74     32.10 o 
   2   6   8      166.46      175.71     10.57 o 
   3   6   8      326.66      342.00     12.00 o 
   4   6   8       61.94       47.05      5.56 o 
   5   6   8      283.47      266.61     14.21 o 
   6   6   8       47.32       58.44      6.31 o 
   7   6   8       44.26       41.09     10.69 o 
   8   6   8       20.72       29.17      8.65 o 
  -8   7   8        6.73       -1.54      7.08 o 
  -7   7   8      181.86      182.21     21.83 o 
  -6   7   8       34.92       36.45      6.55 o 
  -5   7   8       44.82       47.25      7.65 o 
  -4   7   8      629.12      658.38     26.37 o 
  -3   7   8      204.37      209.10     12.16 o 
  -2   7   8      788.06      789.95     30.46 o 
  -1   7   8      918.41      885.77     33.09 o 
   0   7   8     5679.46     5754.45    175.03 o 
   1   7   8      961.20      964.80     33.49 o 
   2   7   8      752.43      756.71     27.78 o 
   3   7   8      216.89      230.02     12.63 o 
   4   7   8      665.01      653.14     51.90 o 
   5   7   8       40.00       52.28      5.89 o 
   6   7   8       38.14       34.24      7.29 o 
   7   7   8      194.39      196.29     16.42 o 
   8   7   8        5.70       -0.83     10.39 o 
  -7   8   8       22.52       36.83      8.46 o 
  -6   8   8      101.70      106.53     10.92 o 
  -5   8   8      153.62      161.14     13.48 o 
  -4   8   8        2.02       -4.91      4.91 o 
  -3   8   8      537.88      525.01     23.42 o 
  -2   8   8       97.96      112.55      9.57 o 
  -1   8   8     1681.85     1680.55     57.95 o 
   0   8   8      392.26      383.25     18.83 o 
   1   8   8     1554.05     1581.09     56.24 o 
   2   8   8       68.36       67.98      9.32 o 
   3   8   8      487.82      491.11     23.29 o 
   4   8   8        0.34        0.41      4.78 o 
   5   8   8      182.75      181.69     12.91 o 
   6   8   8       99.15       98.30     12.35 o 
   7   8   8       24.64       39.23     23.49 o 
  -6   9   8        3.71        5.93     11.81 o 
  -5   9   8       71.40       57.52     11.73 o 
  -4   9   8       28.57       40.21      8.51 o 
  -3   9   8      676.19      631.86     29.74 o 
  -2   9   8      244.46      237.29     14.37 o 
  -1   9   8       23.78       32.64     11.99 o 
   0   9   8       33.41       42.33      7.21 o 
   1   9   8       22.87       23.71      6.72 o 
   2   9   8      175.77      167.55     14.15 o 
   3   9   8      665.59      652.94     30.06 o 
   4   9   8       37.82       59.57      8.90 o 
   5   9   8       52.02       58.34      9.25 o 
   6   9   8        1.76        3.21     11.91 o 
  -5  10   8       20.33       22.89      7.36 o 
  -4  10   8      439.14      397.32     22.96 o 
  -3  10   8       81.22       95.65     10.72 o 
  -2  10   8      108.41       96.20     11.52 o 
  -1  10   8        7.84       18.58      7.97 o 
   0  10   8       80.55       78.63      9.23 o 
   1  10   8        7.68        8.17      6.58 o 
   2  10   8      126.48      116.00     12.40 o 
   3  10   8       82.58       86.56     12.26 o 
   4  10   8      405.38      401.59     24.47 o 
   5  10   8       11.19       10.17      8.08 o 
  -3  11   8      328.56      319.51     23.28 o 
  -2  11   8      140.18      154.06     14.48 o 
  -1  11   8       18.11       17.75      7.06 o 
   0  11   8        3.58       15.01      6.61 o 
   1  11   8       12.84       16.56      9.61 o 
   2  11   8      154.66      156.73     14.83 o 
   3  11   8      338.16      348.21     23.87 o 
   1   0   9      884.47      836.88     25.12 o 
   2   0   9      207.94      184.16     16.21 o 
   3   0   9       22.54       34.57      5.07 o 
   4   0   9      123.08      142.25      8.00 o 
   5   0   9      335.25      331.11     11.16 o 
   6   0   9      297.42      287.64     10.26 o 
   7   0   9       91.90       97.16      6.96 o 
   8   0   9       15.57       12.60      5.76 o 
   9   0   9       45.70       65.38     10.24 o 
  10   0   9       14.70       21.09      9.64 o 
 -10   1   9       93.24       71.70     11.22 o 
  -9   1   9       98.36      113.03     10.91 o 
  -8   1   9       15.37       36.18      6.71 o 
  -7   1   9       46.96       30.27      5.09 o 
  -6   1   9      313.48      318.78     10.93 o 
  -5   1   9     1678.71     1766.75     44.70 o 
  -4   1   9       58.73       68.80      4.48 o 
  -3   1   9      268.36      275.93      9.14 o 
  -2   1   9     1680.23     1694.07     32.49 o 
  -1   1   9      308.55      319.04      7.90 o 
   0   1   9     2845.69     2812.54     48.65 o 
   1   1   9      306.99      320.37      8.03 o 
   2   1   9     1682.77     1729.57     42.58 o 
   3   1   9      273.86      285.70      8.43 o 
   4   1   9       46.21       48.74      4.04 o 
   5   1   9     1740.62     1811.14     40.16 o 
   6   1   9      359.03      350.40     11.70 o 
   7   1   9       34.08       32.34      4.61 o 
   8   1   9       20.28       34.18      6.45 o 
   9   1   9      108.74      110.67     11.48 o 
  10   1   9       97.62       84.23     11.97 o 
  -9   2   9       28.87       37.13      8.23 o 
  -8   2   9       66.27       56.72      7.63 o 
  -7   2   9      215.59      213.35     10.56 o 
  -6   2   9     1560.98     1631.57     44.79 o 
  -5   2   9      275.10      289.02     10.72 o 
  -4   2   9      781.07      797.02     20.56 o 
  -3   2   9     1549.13     1549.96     36.82 o 
  -2   2   9     1058.19     1040.85     20.10 o 
  -1   2   9     1522.31     1541.94     27.08 o 
   0   2   9        8.12       12.84      2.93 o 
   1   2   9     1513.73     1498.60     37.44 o 
   2   2   9      948.22      945.89     19.69 o 
   3   2   9     1680.71     1721.89     34.07 o 
   4   2   9      801.36      823.88     20.59 o 
   5   2   9      266.66      254.35     12.00 o 
   6   2   9     1529.35     1589.23     38.18 o 
   7   2   9      218.03      208.08      9.07 o 
   8   2   9       77.87       69.52      9.24 o 
   9   2   9       29.56       40.94      7.47 o 
  -9   3   9       86.54       88.74     15.55 o 
  -8   3   9      549.59      510.20     25.49 o 
  -7   3   9      347.18      343.19     14.76 o 
  -6   3   9       74.68       95.70      7.28 o 
  -5   3   9      921.23      887.94     28.28 o 
  -4   3   9      878.56      849.75     22.45 o 
  -3   3   9      190.66      180.66      7.55 o 
  -2   3   9     1563.06     1581.53     33.56 o 
  -1   3   9     1076.53     1025.24     23.11 o 
   0   3   9      327.04      321.53      9.38 o 
   1   3   9     1045.42     1013.40     23.92 o 
   2   3   9     1516.03     1482.32     27.42 o 
   3   3   9      218.77      204.62      5.70 o 
   4   3   9      832.32      805.30     17.55 o 
   5   3   9      990.38      931.58     19.95 o 
   6   3   9       67.47       67.07      5.55 o 
   7   3   9      331.16      308.78     13.47 o 
   8   3   9      532.50      551.16     24.67 o 
   9   3   9       81.18       88.92     11.75 o 
  -9   4   9       12.53       10.38      8.43 o 
  -8   4   9       20.82        8.29      5.92 o 
  -7   4   9      213.19      192.28     11.61 o 
  -6   4   9      611.74      597.29     22.16 o 
  -5   4   9      117.26      129.06      8.15 o 
  -4   4   9      455.10      452.35     18.05 o 
  -3   4   9     1093.13     1067.71     35.01 o 
  -2   4   9      566.13      570.10     26.74 o 
  -1   4   9      123.81      130.82     10.14 o 
   0   4   9      102.31       96.59      4.33 o 
   1   4   9      203.03      197.58      6.83 o 
   2   4   9      631.35      656.86     17.46 o 
   3   4   9     1091.21     1068.73     28.60 o 
   4   4   9      422.23      432.13     12.64 o 
   5   4   9      146.77      141.35      6.31 o 
   6   4   9      608.90      589.75     18.81 o 
   7   4   9      216.98      215.21     10.77 o 
   8   4   9       18.82       20.90      6.68 o 
   9   4   9       20.18       16.30     12.26 o 
  -8   5   9      118.38      127.60     12.58 o 
  -7   5   9      257.09      243.00     15.49 o 
  -6   5   9      319.21      285.04     13.96 o 
  -5   5   9     2195.47     2329.99     75.05 o 
  -4   5   9      130.43      132.81      9.07 o 
  -3   5   9      186.13      164.41     10.43 o 
  -2   5   9     1854.83     1882.48     57.83 o 
  -1   5   9      557.85      560.45     20.91 o 
   0   5   9     2157.77     2185.63     64.63 o 
   1   5   9      591.99      596.93     21.68 o 
   2   5   9     1860.47     1797.23     41.95 o 
   3   5   9      209.09      197.98      8.58 o 
   4   5   9      104.73       93.06      6.77 o 
   5   5   9     2148.57     2187.84     65.10 o 
   6   5   9      308.51      278.14     14.20 o 
   7   5   9      259.06      236.36     16.32 o 
   8   5   9      117.14      125.25     17.19 o 
  -8   6   9        0.61       -2.67      6.80 o 
  -7   6   9      104.81      115.08     11.53 o 
  -6   6   9      347.69      328.52     15.42 o 
  -5   6   9      190.33      189.56     12.45 o 
  -4   6   9      167.04      197.73     14.70 o 
  -3   6   9      177.97      189.20     11.26 o 
  -2   6   9       98.55      106.89      8.98 o 
  -1   6   9     1544.08     1492.56     49.91 o 
   0   6   9      337.24      338.20     16.51 o 
   1   6   9     1594.28     1551.03     50.52 o 
   2   6   9      137.98      141.30      9.27 o 
   3   6   9      154.18      156.55     11.01 o 
   4   6   9      155.01      158.85      9.63 o 
   5   6   9      193.72      185.00     10.32 o 
   6   6   9      343.90      334.27     18.70 o 
   7   6   9       79.08       79.55     10.70 o 
   8   6   9        3.27        0.36      7.50 o 
  -7   7   9       23.42       33.18      9.11 o 
  -6   7   9       79.59       60.62      9.71 o 
  -5   7   9      201.47      199.60     14.40 o 
  -4   7   9        1.07       -1.92      4.84 o 
  -3   7   9      103.91       98.35      8.71 o 
  -2   7   9       69.03       76.30      7.87 o 
  -1   7   9      301.67      294.76     16.11 o 
   0   7   9      102.43       92.51      9.68 o 
   1   7   9      289.54      285.08     17.09 o 
   2   7   9       75.28       74.78      8.46 o 
   3   7   9       80.94       77.18      8.88 o 
   4   7   9        4.13        7.02      4.44 o 
   5   7   9      213.68      223.56     14.36 o 
   6   7   9       82.65       79.70     11.11 o 
   7   7   9        7.01       13.60     11.64 o 
  -7   8   9       58.97       46.73     11.18 o 
  -6   8   9      203.28      185.07     18.68 o 
  -5   8   9      100.61      105.72     11.22 o 
  -4   8   9      190.61      198.72     14.55 o 
  -3   8   9      143.26      129.91     13.06 o 
  -2   8   9      164.28      149.38     11.64 o 
  -1   8   9      615.96      647.01     28.22 o 
   0   8   9        1.40        0.32      6.79 o 
   1   8   9      612.64      639.31     29.14 o 
   2   8   9      143.57      142.36     12.55 o 
   3   8   9      157.69      170.78     12.38 o 
   4   8   9      219.43      242.34     14.61 o 
   5   8   9      101.60       90.37      9.89 o 
   6   8   9      195.69      206.62     17.54 o 
   7   8   9       61.84       83.35     15.17 o 
  -5   9   9      685.29      679.25     37.06 o 
  -4   9   9      118.85      114.32     12.24 o 
  -3   9   9       30.12       41.66      8.61 o 
  -2   9   9      425.21      432.35     23.08 o 
  -1   9   9       79.49       96.43     10.02 o 
   0   9   9       10.20       15.03      5.87 o 
   1   9   9       64.27       84.44     10.01 o 
   2   9   9      436.67      441.83     23.13 o 
   3   9   9       34.20       37.04      7.34 o 
   4   9   9      116.41      138.78     12.77 o 
   5   9   9      718.33      730.78     42.86 o 
  -4  10   9       10.37        4.05      6.03 o 
  -3  10   9      367.31      364.83     22.30 o 
  -2  10   9      171.86      151.04     13.14 o 
  -1  10   9        9.41        1.82      6.70 o 
   0  10   9       25.09       25.73      7.50 o 
   1  10   9       24.84       21.49      6.81 o 
   2  10   9      169.85      162.82     15.33 o 
   3  10   9      371.62      376.10     23.76 o 
   4  10   9       12.97       10.18      6.93 o 
  -1  11   9       32.52       38.80      9.20 o 
   0  11   9       25.89       18.89      7.81 o 
   1  11   9       47.96       51.94     10.73 o 
   0   0  10     9770.28     9018.19    576.04 o 
   1   0  10      737.63      632.30     31.89 o 
   2   0  10      832.41      839.96     24.64 o 
   3   0  10      260.84      233.35      8.42 o 
   4   0  10      192.96      229.61      8.87 o 
   5   0  10       42.62       70.29      5.33 o 
   6   0  10        0.09       -2.80      3.07 o 
   7   0  10      173.89      166.20      9.75 o 
   8   0  10       47.86       45.62      7.59 o 
   9   0  10       44.46       55.00      9.16 o 
  -9   1  10       77.63       98.19     10.93 o 
  -8   1  10      172.57      168.61     13.78 o 
  -7   1  10       62.27       59.29      7.56 o 
  -6   1  10      132.38      122.98      7.02 o 
  -5   1  10      348.94      347.93     12.15 o 
  -4   1  10       15.68       23.35      3.88 o 
  -3   1  10      147.67      156.37      6.41 o 
  -2   1  10      424.39      417.36     11.00 o 
  -1   1  10     2986.66     2952.83     55.99 o 
   0   1  10      321.96      295.96      8.07 o 
   1   1  10     2967.74     2929.30     54.92 o 
   2   1  10      421.27      421.13     12.76 o 
   3   1  10      215.55      224.67      7.48 o 
   4   1  10       28.42       42.28      4.67 o 
   5   1  10      388.02      395.23     12.73 o 
   6   1  10      121.18      115.18      7.15 o 
   7   1  10       56.37       48.23      5.65 o 
   8   1  10      174.88      187.32     13.08 o 
   9   1  10       61.02       57.96      9.26 o 
  -9   2  10       45.62       41.94      9.96 o 
  -8   2  10       12.57       14.73      8.48 o 
  -7   2  10      361.78      395.72     16.41 o 
  -6   2  10       69.13       76.82      6.82 o 
  -5   2  10      113.80      114.13      7.36 o 
  -4   2  10      946.14     1007.54     25.53 o 
  -3   2  10     1826.51     1761.90     42.48 o 
  -2   2  10      192.30      157.09      8.73 o 
  -1   2  10      297.63      279.77      7.26 o 
   0   2  10        5.49       13.91      3.06 o 
   1   2  10      329.02      320.36     10.25 o 
   2   2  10      150.22      140.36      5.68 o 
   3   2  10     1921.15     2013.03     41.65 o 
   4   2  10     1006.49     1048.02     24.57 o 
   5   2  10      170.19      159.42      8.97 o 
   6   2  10       64.15       74.55      5.06 o 
   7   2  10      324.50      342.58     13.72 o 
   8   2  10       14.42       28.50      5.89 o 
   9   2  10       40.96       56.78     18.99 o 
  -9   3  10       48.72       42.74     11.42 o 
  -8   3  10      604.84      568.66     33.48 o 
  -7   3  10       96.90      115.32      9.10 o 
  -6   3  10      477.57      505.42     19.95 o 
  -5   3  10      184.79      200.99     12.00 o 
  -4   3  10     1390.71     1289.61     48.45 o 
  -3   3  10      543.36      522.11     15.18 o 
  -2   3  10      174.37      173.42      7.68 o 
  -1   3  10      382.58      374.37     11.33 o 
   0   3  10       41.67       48.71      4.13 o 
   1   3  10      345.87      361.34     12.79 o 
   2   3  10      197.28      201.19     14.77 o 
   3   3  10      526.10      492.22     15.77 o 
   4   3  10     1436.14     1345.53     31.84 o 
   5   3  10      188.67      174.68      7.86 o 
   6   3  10      516.96      528.50     16.17 o 
   7   3  10       95.84      118.70      8.38 o 
   8   3  10      611.13      602.16     34.30 o 
   9   3  10       49.66       58.44     12.51 o 
  -8   4  10       84.81      118.42     13.56 o 
  -7   4  10      599.98      624.51     25.43 o 
  -6   4  10       20.91       30.49      6.26 o 
  -5   4  10      537.25      561.25     21.91 o 
  -4   4  10      376.73      386.97     17.00 o 
  -3   4  10      891.23      946.35     32.33 o 
  -2   4  10      289.50      290.04     15.01 o 
  -1   4  10       52.59       48.12      5.99 o 
   0   4  10       85.20      103.56      7.73 o 
   1   4  10       53.72       55.24      4.38 o 
   2   4  10      310.24      311.77     12.60 o 
   3   4  10      829.60      850.95     25.59 o 
   4   4  10      352.74      391.03     14.44 o 
   5   4  10      461.81      447.25     17.87 o 
   6   4  10       19.58       21.52      4.75 o 
   7   4  10      613.40      633.90     31.63 o 
   8   4  10       85.83      113.53     18.39 o 
  -8   5  10      379.09      388.56     28.72 o 
  -7   5  10       39.80       52.92     10.56 o 
  -6   5  10      120.77      108.21     10.00 o 
  -5   5  10       39.83       45.12      7.38 o 
  -4   5  10      587.51      552.93     23.96 o 
  -3   5  10      110.49      123.77     10.15 o 
  -2   5  10      362.47      373.87     16.63 o 
  -1   5  10      423.94      429.65     19.42 o 
   0   5  10       89.15       96.19      8.38 o 
   1   5  10      447.37      472.15     19.07 o 
   2   5  10      327.90      340.46     17.02 o 
   3   5  10      130.65      137.50      7.50 o 
   4   5  10      526.20      518.21     18.56 o 
   5   5  10       33.93       38.68      5.67 o 
   6   5  10      135.14      132.81      9.74 o 
   7   5  10       42.33       33.02      8.19 o 
   8   5  10      388.62      351.12     51.12 o 
  -7   6  10       64.79       55.11      9.60 o 
  -6   6  10       28.32       31.95      7.12 o 
  -5   6  10       90.04       80.48      8.61 o 
  -4   6  10      283.74      262.96     15.20 o 
  -3   6  10      271.46      262.93     14.42 o 
  -2   6  10      137.20      132.05      9.29 o 
  -1   6  10      359.19      357.22     17.08 o 
   0   6  10     1617.70     1660.92     56.48 o 
   1   6  10      352.19      335.60     17.25 o 
   2   6  10       82.42       81.97      9.46 o 
   3   6  10      248.01      238.32     14.35 o 
   4   6  10      247.47      253.54     14.96 o 
   5   6  10       71.07       67.18      9.36 o 
   6   6  10       25.87       31.92      6.93 o 
   7   6  10       86.53       91.48     15.99 o 
  -7   7  10        8.83       20.53     11.85 o 
  -6   7  10       82.56       93.74     11.11 o 
  -5   7  10       41.82       46.25      8.57 o 
  -4   7  10       63.83       83.86     11.16 o 
  -3   7  10       12.12       12.28      7.32 o 
  -2   7  10      162.30      140.73     11.56 o 
  -1   7  10     2263.93     2280.83     78.42 o 
   0   7  10      308.65      308.79     16.89 o 
   1   7  10     2201.57     2171.78     77.16 o 
   2   7  10      172.55      177.69     12.40 o 
   3   7  10       20.84       33.05      6.40 o 
   4   7  10       66.35       52.04      8.15 o 
   5   7  10       47.47       66.86      9.04 o 
   6   7  10       90.57      112.20     13.00 o 
   7   7  10        9.86       13.60      7.87 o 
  -6   8  10       19.21       31.28     12.31 o 
  -5   8  10      138.52      141.56     12.92 o 
  -4   8  10      242.07      236.46     16.54 o 
  -3   8  10      219.69      206.24     14.73 o 
  -2   8  10      231.05      227.31     16.57 o 
  -1   8  10       66.28       83.21      8.80 o 
   0   8  10      878.60      894.01     37.82 o 
   1   8  10       64.24       79.19     10.10 o 
   2   8  10      214.90      208.11     13.96 o 
   3   8  10      220.89      202.35     18.63 o 
   4   8  10      270.40      256.56     16.46 o 
   5   8  10      135.91      124.54     13.06 o 
   6   8  10       20.96       26.46      9.77 o 
  -5   9  10       68.48       88.13     13.45 o 
  -4   9  10       76.96       86.28     10.85 o 
  -3   9  10      222.01      211.78     16.38 o 
  -2   9  10      236.24      233.39     16.35 o 
  -1   9  10       49.43       52.06      8.02 o 
   0   9  10        4.53        9.14      6.83 o 
   1   9  10       32.06       47.17     13.99 o 
   2   9  10      256.49      223.90     16.47 o 
   3   9  10      250.78      255.59     16.88 o 
   4   9  10       95.10      104.99     16.76 o 
   5   9  10       79.23       97.33     15.46 o 
  -3  10  10      202.24      198.97     16.58 o 
  -2  10  10      166.23      154.48     14.13 o 
  -1  10  10       85.69       68.25     11.00 o 
   0  10  10        2.85       -4.80      6.45 o 
   1  10  10       92.26       89.27     10.17 o 
   2  10  10      145.68      137.34     14.87 o 
   3  10  10      217.20      200.87     17.58 o 
   1   0  11       18.68       23.20      3.17 o 
   2   0  11     1066.51      992.70     30.60 o 
   3   0  11       18.07       18.26      3.41 o 
   4   0  11       54.29       62.15      5.16 o 
   5   0  11      677.74      757.81     22.14 o 
   6   0  11      420.95      401.38     14.61 o 
   7   0  11       21.44       12.51      4.79 o 
   8   0  11      228.37      261.21     15.79 o 
   9   0  11        0.50       -3.50      6.03 o 
  -9   1  11      166.28      168.97     15.57 o 
  -8   1  11       39.62       38.62      7.58 o 
  -7   1  11      201.32      196.70     10.93 o 
  -6   1  11      266.80      279.23     11.73 o 
  -5   1  11      631.72      639.94     22.32 o 
  -4   1  11      886.67      896.72     27.10 o 
  -3   1  11      458.29      449.44     12.85 o 
  -2   1  11       49.94       58.53      6.12 o 
  -1   1  11      784.22      788.95     25.49 o 
   0   1  11      242.76      242.36      8.06 o 
   1   1  11      726.13      694.09     16.94 o 
   2   1  11       31.61       33.00      3.63 o 
   3   1  11      478.09      482.96     14.10 o 
   4   1  11     1006.94     1014.80     29.21 o 
   5   1  11      646.01      672.16     19.68 o 
   6   1  11      261.00      255.20     11.39 o 
   7   1  11      173.71      170.72     11.21 o 
   8   1  11       31.88       38.42      7.61 o 
   9   1  11      162.81      171.11     21.03 o 
  -9   2  11       70.00       73.19     12.71 o 
  -8   2  11      112.85      122.59     13.01 o 
  -7   2  11      107.11      110.67      8.26 o 
  -6   2  11      216.15      216.14     10.94 o 
  -5   2  11      402.94      435.77     14.95 o 
  -4   2  11      393.58      376.02     13.19 o 
  -3   2  11       97.95       96.76      5.50 o 
  -2   2  11      880.17      923.07     25.81 o 
  -1   2  11       82.87       92.81      6.40 o 
   0   2  11       19.56       30.16      4.24 o 
   1   2  11      104.60      120.65     11.04 o 
   2   2  11      986.56     1053.28     28.35 o 
   3   2  11       97.41      101.59      6.45 o 
   4   2  11      457.17      428.82     12.53 o 
   5   2  11      434.47      459.37     14.81 o 
   6   2  11      216.77      202.65      8.73 o 
   7   2  11       89.85       76.47      7.02 o 
   8   2  11       87.68       79.95     12.91 o 
   9   2  11       83.42       42.87     18.52 o 
  -8   3  11      106.17      118.20     14.91 o 
  -7   3  11       68.35       60.38      7.74 o 
  -6   3  11      114.87      117.96     10.62 o 
  -5   3  11       62.22       70.71      9.36 o 
  -4   3  11      434.64      432.41     19.48 o 
  -3   3  11      157.89      166.62      9.73 o 
  -2   3  11     2172.90     2130.32     52.80 o 
  -1   3  11      461.95      451.60     15.78 o 
   0   3  11      421.18      421.25     19.39 o 
   1   3  11      494.62      491.86     17.30 o 
   2   3  11     2198.02     2221.53     62.53 o 
   3   3  11      174.08      175.88      8.93 o 
   4   3  11      472.34      470.26     16.66 o 
   5   3  11       50.56       56.80      5.19 o 
   6   3  11      114.77      118.90      8.01 o 
   7   3  11       57.09       58.28      8.15 o 
   8   3  11      103.76      107.91     16.72 o 
  -8   4  11       98.92       99.22     18.14 o 
  -7   4  11       12.82        8.91      7.19 o 
  -6   4  11       43.39       52.03      7.96 o 
  -5   4  11      425.32      471.93     21.75 o 
  -4   4  11       61.81       55.49      7.51 o 
  -3   4  11     1397.96     1415.15     47.61 o 
  -2   4  11      333.71      342.68     15.37 o 
  -1   4  11      362.46      372.65     19.41 o 
   0   4  11       98.51       92.62      9.35 o 
   1   4  11      403.02      413.72     13.00 o 
   2   4  11      293.21      304.92     12.35 o 
   3   4  11     1401.65     1325.73     38.11 o 
   4   4  11       64.02       56.47      6.04 o 
   5   4  11      405.76      437.71     17.67 o 
   6   4  11       46.31       42.14      6.26 o 
   7   4  11       14.45       10.18      6.63 o 
   8   4  11      115.38      117.91     16.62 o 
  -7   5  11       27.75       39.10     10.92 o 
  -6   5  11      173.15      174.78     12.57 o 
  -5   5  11      214.82      217.24     19.15 o 
  -4   5  11      361.52      373.98     22.71 o 
  -3   5  11      607.67      638.34     25.13 o 
  -2   5  11      326.20      329.01     17.63 o 
  -1   5  11      501.33      481.17     21.20 o 
   0   5  11      503.66      486.70     20.93 o 
   1   5  11      482.83      485.72     21.89 o 
   2   5  11      319.99      347.92     17.06 o 
   3   5  11      526.56      553.96     25.13 o 
   4   5  11      302.07      316.75     17.77 o 
   5   5  11      198.27      180.21     10.82 o 
   6   5  11      173.51      183.03     13.61 o 
   7   5  11       37.85       35.60      7.87 o 
  -7   6  11       22.39       31.23     11.63 o 
  -6   6  11      222.91      204.78     16.13 o 
  -5   6  11      271.18      284.69     16.78 o 
  -4   6  11       63.16       77.30      9.11 o 
  -3   6  11      188.12      192.72     12.53 o 
  -2   6  11      570.54      549.99     25.48 o 
  -1   6  11       22.56       23.46      6.88 o 
   0   6  11       97.52       79.45      8.42 o 
   1   6  11       23.90       32.93      6.82 o 
   2   6  11      570.29      563.51     25.08 o 
   3   6  11      146.98      157.63     12.81 o 
   4   6  11       57.88       79.03      9.09 o 
   5   6  11      240.49      268.01     16.79 o 
   6   6  11      227.75      239.53     17.83 o 
   7   6  11       39.18       50.85     14.55 o 
  -6   7  11      146.49      156.31     16.46 o 
  -5   7  11      163.06      164.94     13.56 o 
  -4   7  11      155.33      153.30     14.66 o 
  -3   7  11      181.61      184.28     13.22 o 
  -2   7  11       29.69       45.64      7.57 o 
  -1   7  11      515.97      508.01     24.25 o 
   0   7  11       83.08       61.05      9.57 o 
   1   7  11      533.89      546.97     25.06 o 
   2   7  11       37.96       44.24      7.97 o 
   3   7  11      198.00      193.64     13.83 o 
   4   7  11      174.37      173.12     12.42 o 
   5   7  11      158.73      153.65     13.35 o 
   6   7  11      134.50      116.53     15.89 o 
  -5   8  11      297.17      283.03     20.21 o 
  -4   8  11      126.77      130.84     13.25 o 
  -3   8  11       33.70       43.01     10.99 o 
  -2   8  11      125.95      137.05     12.40 o 
  -1   8  11       15.19       20.30      6.98 o 
   0   8  11        0.21        0.34      6.66 o 
   1   8  11       14.71       28.71      7.17 o 
   2   8  11      129.65      150.86     16.24 o 
   3   8  11       51.69       61.11      9.54 o 
   4   8  11      152.60      126.83     13.74 o 
   5   8  11      324.08      311.06     23.26 o 
  -4   9  11      137.08      129.08     14.54 o 
  -3   9  11      106.76      112.43     17.77 o 
  -2   9  11      127.25      137.67     12.77 o 
  -1   9  11       35.12       55.37      9.19 o 
   0   9  11        1.23       -3.94      6.59 o 
   1   9  11       50.76       63.25     10.79 o 
   2   9  11      133.50      118.14     14.15 o 
   3   9  11      125.11      108.08     12.27 o 
   4   9  11      163.71      152.99     13.99 o 
  -1  10  11      128.59      118.88     14.14 o 
   0  10  11        1.01       16.23      9.40 o 
   1  10  11      152.30      145.58     20.76 o 
   0   0  12      127.59      122.84      8.44 o 
   1   0  12      212.74      194.03      7.62 o 
   2   0  12      211.56      184.27      8.43 o 
   3   0  12       93.28       95.16      6.71 o 
   4   0  12       88.02       88.01      6.16 o 
   5   0  12       38.56       49.55      5.78 o 
   6   0  12       20.33       40.11      6.47 o 
   7   0  12       22.12       28.64      6.09 o 
   8   0  12        4.32        4.20      7.20 o 
  -8   1  12      110.41       94.73     10.52 o 
  -7   1  12      247.22      251.42     13.65 o 
  -6   1  12        0.72        8.23      3.70 o 
  -5   1  12      172.06      144.20      7.96 o 
  -4   1  12      277.47      293.97     12.76 o 
  -3   1  12      338.65      325.34     11.42 o 
  -2   1  12      607.80      598.14     16.46 o 
  -1   1  12        7.15       13.78      4.46 o 
   0   1  12     2280.21     2282.83     56.23 o 
   1   1  12        4.16        4.87      2.41 o 
   2   1  12      744.42      721.54     18.13 o 
   3   1  12      341.55      351.90     11.84 o 
   4   1  12      321.51      337.30     12.06 o 
   5   1  12      191.98      163.91      9.78 o 
   6   1  12        0.65       -3.52      3.52 o 
   7   1  12      244.70      253.49     15.12 o 
   8   1  12       95.89       82.59     20.69 o 
  -8   2  12      214.87      216.57     18.67 o 
  -7   2  12        7.74       11.37      4.59 o 
  -6   2  12      244.02      255.37     14.26 o 
  -5   2  12       45.51       55.12      5.45 o 
  -4   2  12      505.79      525.71     17.32 o 
  -3   2  12      346.69      342.59     13.37 o 
  -2   2  12      357.46      383.50     21.29 o 
  -1   2  12     1034.68     1034.72     28.54 o 
   0   2  12      102.68       97.76      7.10 o 
   1   2  12      980.15      956.55     28.01 o 
   2   2  12      384.42      419.10     15.24 o 
   3   2  12      352.61      362.38     14.31 o 
   4   2  12      561.39      547.70     22.08 o 
   5   2  12       40.69       42.13      5.95 o 
   6   2  12      208.19      227.60     14.74 o 
   7   2  12        5.39       18.76      8.41 o 
   8   2  12      192.06      218.80     24.09 o 
  -8   3  12       12.97       19.94      8.39 o 
  -7   3  12      215.38      257.08     18.91 o 
  -6   3  12       27.58       29.85      7.88 o 
  -5   3  12       24.04        8.82      6.69 o 
  -4   3  12      143.32      138.34     10.78 o 
  -3   3  12      771.33      757.43     29.28 o 
  -2   3  12      665.80      665.13     25.20 o 
  -1   3  12       46.67       40.23      4.16 o 
   0   3  12      384.48      366.77     17.57 o 
   1   3  12       33.82       31.23      5.16 o 
   2   3  12      619.19      589.70     22.42 o 
   3   3  12      814.10      810.59     25.30 o 
   4   3  12      143.12      149.24      9.47 o 
   5   3  12       48.15       38.41      5.33 o 
   6   3  12       25.85       33.64      5.50 o 
   7   3  12      203.49      222.81     17.53 o 
   8   3  12       14.06       19.04     10.45 o 
  -7   4  12        0.11       -0.80      7.07 o 
  -6   4  12       38.91       60.90      9.23 o 
  -5   4  12      105.03      109.35     14.60 o 
  -4   4  12      302.39      266.26     15.04 o 
  -3   4  12       32.95       35.58      7.82 o 
  -2   4  12      301.27      314.33     16.24 o 
  -1   4  12      411.28      418.85     19.67 o 
   0   4  12        8.49        7.34      4.97 o 
   1   4  12      433.38      428.04     20.33 o 
   2   4  12      290.75      289.85     12.65 o 
   3   4  12       36.00       55.72      6.50 o 
   4   4  12      242.80      209.35     11.66 o 
   5   4  12      108.30      104.57      8.34 o 
   6   4  12       64.85       80.24     11.62 o 
   7   4  12        0.43        9.40      6.93 o 
  -7   5  12      333.98      316.00     25.76 o 
  -6   5  12        1.12        2.50      5.92 o 
  -5   5  12      250.83      217.66     14.01 o 
  -4   5  12       39.86       45.31      8.42 o 
  -3   5  12      698.75      721.24     30.01 o 
  -2   5  12      209.50      229.90     15.06 o 
  -1   5  12       12.62       26.47      7.24 o 
   0   5  12     1544.80     1633.90     59.37 o 
   1   5  12       19.24       41.63      8.71 o 
   2   5  12      193.22      207.10     13.88 o 
   3   5  12      662.71      696.15     30.61 o 
   4   5  12       42.36       64.49      7.74 o 
   5   5  12      212.24      196.19     14.13 o 
   6   5  12        2.35       11.11      7.03 o 
   7   5  12      379.10      376.64     33.50 o 
  -6   6  12      151.05      171.04     14.98 o 
  -5   6  12       46.04       48.28      8.40 o 
  -4   6  12      133.33      120.57     12.37 o 
  -3   6  12      211.58      209.60     14.48 o 
  -2   6  12       19.37       18.38      6.62 o 
  -1   6  12      456.25      427.07     20.86 o 
   0   6  12       55.12       49.86      8.01 o 
   1   6  12      401.54      414.70     20.92 o 
   2   6  12       23.43       42.02      7.97 o 
   3   6  12      173.82      178.39     14.19 o 
   4   6  12      114.83      118.93     11.83 o 
   5   6  12       47.31       54.21      9.40 o 
   6   6  12      157.55      145.53     17.38 o 
  -5   7  12       81.38       88.43     15.20 o 
  -4   7  12       44.90       48.69      9.90 o 
  -3   7  12       64.31       52.91      8.40 o 
  -2   7  12       12.94       12.41      6.43 o 
  -1   7  12       22.47       20.75      7.15 o 
   0   7  12      661.11      632.09     30.19 o 
   1   7  12       18.24       26.40      7.27 o 
   2   7  12       14.83       21.99      7.11 o 
   3   7  12       67.04       53.48      9.08 o 
   4   7  12       57.48       65.02     10.13 o 
   5   7  12       87.16       94.10     12.59 o 
  -4   8  12       70.36       49.71     10.29 o 
  -3   8  12      115.05       99.16     11.74 o 
  -2   8  12       18.41       19.56      7.63 o 
  -1   8  12      137.00      150.30     13.14 o 
   0   8  12        0.32        6.95      5.57 o 
   1   8  12      132.36      142.87     12.63 o 
   2   8  12       12.78       35.46      7.94 o 
   3   8  12      136.42      119.92     12.40 o 
   4   8  12       64.87       61.05     12.67 o 
  -2   9  12      153.60      160.37     14.58 o 
  -1   9  12       13.52       12.74      8.36 o 
   0   9  12      390.52      385.18     23.84 o 
   1   9  12       16.24       16.62      6.93 o 
   2   9  12      158.16      134.41     14.46 o 
   1   0  13       55.89       47.15      4.45 o 
   2   0  13      138.96      131.22      6.46 o 
   3   0  13        8.68       12.05      4.02 o 
   4   0  13      451.56      456.49     18.07 o 
   5   0  13      667.65      660.58     21.83 o 
   6   0  13      506.10      521.58     20.13 o 
   7   0  13      282.56      237.65     15.70 o 
  -7   1  13       18.49        5.82      5.81 o 
  -6   1  13      508.42      510.54     19.80 o 
  -5   1  13      226.34      228.58     14.01 o 
  -4   1  13      377.13      375.62     15.50 o 
  -3   1  13       15.83       15.60      4.30 o 
  -2   1  13      397.60      381.87     14.52 o 
  -1   1  13       73.97       68.14      5.80 o 
   0   1  13      243.58      249.65     10.89 o 
   1   1  13       55.57       65.78      6.15 o 
   2   1  13      372.67      359.54     14.85 o 
   3   1  13       13.34       21.54      4.66 o 
   4   1  13      380.43      406.66     16.87 o 
   5   1  13      237.65      249.16     12.95 o 
   6   1  13      473.77      474.28     23.44 o 
   7   1  13       13.82       11.97      8.52 o 
  -7   2  13      133.98      115.91     14.15 o 
  -6   2  13       39.03       40.51      8.44 o 
  -5   2  13       41.70       33.74      5.96 o 
  -4   2  13        2.83        2.33      4.13 o 
  -3   2  13      180.15      173.30     10.06 o 
  -2   2  13      370.71      381.42     15.84 o 
  -1   2  13       70.66       76.82      6.79 o 
   0   2  13       10.17       10.79      3.88 o 
   1   2  13       49.70       50.29      6.01 o 
   2   2  13      421.00      425.25     15.77 o 
   3   2  13      219.01      227.92     11.55 o 
   4   2  13        5.53        8.10      4.39 o 
   5   2  13       57.76       38.51      6.74 o 
   6   2  13       30.80       39.28      7.27 o 
   7   2  13      105.23       91.44     13.21 o 
  -7   3  13       11.83       18.36      9.59 o 
  -6   3  13       27.89       35.88      8.01 o 
  -5   3  13       37.27       62.16      8.36 o 
  -4   3  13        7.19       20.98      6.33 o 
  -3   3  13      561.78      555.29     25.19 o 
  -2   3  13      147.57      164.54     12.01 o 
  -1   3  13      833.94      806.26     32.84 o 
   0   3  13      579.30      594.29     28.57 o 
   1   3  13      845.27      861.14     34.01 o 
   2   3  13      149.54      170.57     10.55 o 
   3   3  13      553.41      538.64     20.51 o 
   4   3  13       11.38        7.14      4.76 o 
   5   3  13       29.75       51.84      7.45 o 
   6   3  13       34.34       46.18      9.26 o 
   7   3  13       11.60       20.14     12.13 o 
  -7   4  13       11.91        7.45      9.05 o 
  -6   4  13       80.65       88.54     11.05 o 
  -5   4  13       13.93        9.35      5.42 o 
  -4   4  13       46.75       41.35      7.51 o 
  -3   4  13      149.52      152.01     11.83 o 
  -2   4  13      973.97     1015.02     40.27 o 
  -1   4  13      290.59      284.19     15.95 o 
   0   4  13      583.16      599.41     28.02 o 
   1   4  13      299.42      299.73     17.62 o 
   2   4  13      970.30     1002.84     39.90 o 
   3   4  13      137.42      150.44     12.24 o 
   4   4  13       44.24       48.97      6.40 o 
   5   4  13       11.68        2.82      4.47 o 
   6   4  13       86.80      110.32     13.16 o 
   7   4  13       13.78       10.97     17.32 o 
  -6   5  13        2.31        1.68      6.85 o 
  -5   5  13        2.17        1.79      5.97 o 
  -4   5  13       40.46       41.58      7.54 o 
  -3   5  13       88.31      103.05     12.82 o 
  -2   5  13       59.37       73.18      9.21 o 
  -1   5  13      228.51      272.75     27.12 o 
   0   5  13        4.15        5.69      5.89 o 
   1   5  13      221.56      235.16     15.14 o 
   2   5  13       62.78       58.86     10.18 o 
   3   5  13       78.41       88.67     10.72 o 
   4   5  13       26.21       30.78      7.95 o 
   5   5  13        3.13       -3.78      5.20 o 
   6   5  13        7.18       27.31     13.97 o 
  -5   6  13      296.50      262.60     18.49 o 
  -4   6  13      121.49      130.33     13.38 o 
  -3   6  13       77.52       86.47      9.83 o 
  -2   6  13       51.06       43.15      9.02 o 
  -1   6  13      143.96      140.17     13.73 o 
   0   6  13       50.46       45.51      8.56 o 
   1   6  13      164.80      193.07     13.96 o 
   2   6  13       71.25       76.25      8.88 o 
   3   6  13       56.09       59.41      9.68 o 
   4   6  13      110.90      130.56     12.36 o 
   5   6  13      312.08      307.17     19.00 o 
  -4   7  13      163.90      168.83     15.38 o 
  -3   7  13       40.49       48.77     10.16 o 
  -2   7  13      134.03      135.71     12.91 o 
  -1   7  13      104.60      100.08     11.31 o 
   0   7  13        4.09        1.44      8.06 o 
   1   7  13      111.50      110.27     12.39 o 
   2   7  13      141.55      141.49     14.18 o 
   3   7  13       49.82       68.58     11.04 o 
   4   7  13      167.59      179.30     15.62 o 
  -3   8  13       39.78       34.29     10.51 o 
  -2   8  13       35.25       35.69      8.34 o 
  -1   8  13      171.59      164.29     15.23 o 
   0   8  13       25.17       41.54      9.33 o 
   1   8  13      153.18      156.69     14.39 o 
   2   8  13       30.74       31.73      8.74 o 
   3   8  13       58.18       63.37     10.03 o 
   0   0  14        2.84       10.83      6.89 o 
   1   0  14      221.84      211.74     13.12 o 
   2   0  14       11.49        9.76      4.79 o 
   3   0  14       38.38       66.88      8.01 o 
   4   0  14      187.08      203.97     14.23 o 
   5   0  14       64.13       55.74      8.59 o 
   6   0  14       53.28       61.78      8.82 o 
   7   0  14       20.66       14.53      9.93 o 
  -7   1  14       17.68       28.78     10.44 o 
  -6   1  14      246.53      229.78     17.14 o 
  -5   1  14       30.10       44.28      7.65 o 
  -4   1  14      569.03      546.53     21.66 o 
  -3   1  14       72.29       83.96      7.48 o 
  -2   1  14       77.67      102.57     11.14 o 
  -1   1  14      424.57      385.41     20.31 o 
   0   1  14       60.61       63.22      8.15 o 
   1   1  14      391.34      402.78     15.66 o 
   2   1  14       73.44       88.92      7.47 o 
   3   1  14       70.11       62.63      7.06 o 
   4   1  14      576.56      565.99     22.60 o 
   5   1  14       31.58       51.31      6.57 o 
   6   1  14      239.66      217.19     18.06 o 
   7   1  14       15.14        8.83     10.24 o 
  -7   2  14      211.64      220.88     34.28 o 
  -6   2  14       20.60       18.66      7.45 o 
  -5   2  14       73.95       71.84      8.74 o 
  -4   2  14       61.22       62.04      8.05 o 
  -3   2  14       80.32       74.93      8.76 o 
  -2   2  14      274.84      250.87     15.77 o 
  -1   2  14       17.41       13.59      5.30 o 
   0   2  14     1493.47     1532.99     47.05 o 
   1   2  14       25.70       50.23      8.16 o 
   2   2  14      242.03      226.25     12.72 o 
   3   2  14       61.48       61.57      8.06 o 
   4   2  14       68.11       62.15      8.11 o 
   5   2  14       66.05       61.73      8.54 o 
   6   2  14       13.59       22.16      8.04 o 
   7   2  14      195.31      198.03     26.96 o 
  -6   3  14        6.60       12.21      6.40 o 
  -5   3  14       39.15       68.33      9.39 o 
  -4   3  14       44.19       44.64      8.03 o 
  -3   3  14      166.48      161.36     13.12 o 
  -2   3  14      398.84      398.91     21.18 o 
  -1   3  14      175.76      176.42     12.50 o 
   0   3  14        0.79        4.75      6.69 o 
   1   3  14      166.45      163.75     14.11 o 
   2   3  14      385.45      360.91     20.89 o 
   3   3  14      181.26      191.23     11.18 o 
   4   3  14       32.56       22.38      5.94 o 
   5   3  14       42.49       61.93      8.06 o 
   6   3  14        2.77        3.97      6.02 o 
  -6   4  14        7.96       10.57      8.67 o 
  -5   4  14        5.73        7.83     10.46 o 
  -4   4  14      177.20      167.81     14.36 o 
  -3   4  14      188.90      177.17     13.98 o 
  -2   4  14       24.92       27.48      7.34 o 
  -1   4  14       54.46       59.84      8.29 o 
   0   4  14      367.10      382.57     21.47 o 
   1   4  14       60.83       71.61      8.86 o 
   2   4  14       31.14       30.69      7.67 o 
   3   4  14      191.18      199.87     14.53 o 
   4   4  14      164.71      169.68     14.11 o 
   5   4  14        3.81       -3.57      6.44 o 
   6   4  14        9.53       14.92      8.31 o 
  -5   5  14       19.93       25.82      7.79 o 
  -4   5  14      168.48      156.70     13.72 o 
  -3   5  14       12.15       13.52      7.00 o 
  -2   5  14       40.15       53.17     10.14 o 
  -1   5  14      376.72      371.94     21.57 o 
   0   5  14       31.38       35.98      8.36 o 
   1   5  14      390.30      403.46     21.93 o 
   2   5  14       53.98       60.68      9.80 o 
   3   5  14        6.17        2.83      6.25 o 
   4   5  14      175.16      169.69     14.53 o 
   5   5  14       20.21       27.82      9.33 o 
  -4   6  14       89.66      109.53     11.86 o 
  -3   6  14       30.19       43.13      8.59 o 
  -2   6  14       86.46       79.75     10.13 o 
  -1   6  14       84.14       99.49     10.85 o 
   0   6  14      233.09      256.83     20.62 o 
   1   6  14       71.83       95.85     11.09 o 
   2   6  14       93.51       82.62     10.83 o 
   3   6  14       33.24       53.06      8.82 o 
   4   6  14       92.84       96.72     12.50 o 
  -3   7  14       37.35       43.23      9.60 o 
  -2   7  14       55.68       56.13     10.11 o 
  -1   7  14       27.94       37.46      7.69 o 
   0   7  14       66.87       75.44     11.02 o 
   1   7  14       14.51        9.84      7.60 o 
   2   7  14       49.88       63.24      9.94 o 
   3   7  14       49.37       63.18     10.06 o 
   0   8  14      127.50      154.71     16.01 o 
   1   0  15        3.29        3.83      4.49 o 
   2   0  15       27.24       30.25      6.31 o 
   3   0  15       57.01       46.70      7.66 o 
   4   0  15      101.10      114.00     11.52 o 
   5   0  15      121.00      110.37     13.67 o 
   6   0  15      242.57      219.42     26.61 o 
  -6   1  15        5.22        5.10      7.27 o 
  -5   1  15      308.45      298.17     22.02 o 
  -4   1  15      260.93      246.99     19.91 o 
  -3   1  15      113.48      103.36     12.61 o 
  -2   1  15      212.47      217.69     13.42 o 
  -1   1  15      130.20      157.68     12.06 o 
   0   1  15       10.50       18.30      5.85 o 
   1   1  15      123.41      144.64     15.49 o 
   2   1  15      199.91      204.22     13.83 o 
   3   1  15       92.75       89.94     10.46 o 
   4   1  15      257.95      236.74     15.75 o 
   5   1  15      303.23      313.40     18.91 o 
   6   1  15        3.42       -4.56      9.84 o 
  -6   2  15       84.91       95.98     12.92 o 
  -5   2  15       17.36       29.43      7.76 o 
  -4   2  15       16.60       15.50      6.22 o 
  -3   2  15      157.35      152.97     12.74 o 
  -2   2  15       90.74       85.27     13.51 o 
  -1   2  15       99.31      113.24      9.94 o 
   0   2  15        5.23        1.73      5.17 o 
   1   2  15       92.63      104.13      8.69 o 
   2   2  15       83.03       82.99      8.20 o 
   3   2  15      149.05      138.98     10.43 o 
   4   2  15       17.53        7.80      5.97 o 
   5   2  15       16.68       28.68      9.08 o 
   6   2  15       68.64       67.73     20.85 o 
  -5   3  15       71.60       55.04     11.25 o 
  -4   3  15       63.83       71.35      8.72 o 
  -3   3  15       58.18       81.47     10.30 o 
  -2   3  15      380.48      410.93     21.90 o 
  -1   3  15       69.23       76.27      9.66 o 
   0   3  15      351.17      337.36     18.48 o 
   1   3  15       62.20       55.09      9.15 o 
   2   3  15      335.77      351.13     20.29 o 
   3   3  15       59.14       73.69      9.22 o 
   4   3  15       49.76       46.66      9.31 o 
   5   3  15       82.16       55.63      9.15 o 
  -5   4  15        9.04       13.55      7.41 o 
  -4   4  15      120.49      118.24     12.18 o 
  -3   4  15       50.27       47.05      8.31 o 
  -2   4  15      175.05      189.93     14.05 o 
  -1   4  15      305.15      346.32     26.21 o 
   0   4  15       67.68       62.68      9.00 o 
   1   4  15      344.03      348.81     22.14 o 
   2   4  15      169.40      167.30     15.07 o 
   3   4  15       71.08       62.26      9.79 o 
   4   4  15      113.62      114.73     12.72 o 
   5   4  15       13.32       18.26      8.98 o 
  -4   5  15       55.16       59.22      9.52 o 
  -3   5  15       46.73       40.95     10.44 o 
  -2   5  15      253.70      242.61     18.84 o 
  -1   5  15      153.82      165.44     14.84 o 
   0   5  15       18.55       22.27      7.47 o 
   1   5  15      166.97      188.04     15.40 o 
   2   5  15      272.60      305.54     20.08 o 
   3   5  15       57.22       62.34      9.64 o 
   4   5  15       56.16       57.45     11.04 o 
  -3   6  15       99.72      100.71     12.62 o 
  -2   6  15        9.18       13.06      8.21 o 
  -1   6  15       39.47       62.07     10.18 o 
   0   6  15       17.26        7.13     14.33 o 
   1   6  15       56.79       55.81     10.07 o 
   2   6  15       11.90       14.31      7.31 o 
   3   6  15      105.98      109.20     13.57 o 
   0   7  15       70.20       68.27     11.68 o 
   0   0  16      252.14      242.75     23.69 o 
   1   0  16      190.11      204.41     14.10 o 
   2   0  16      154.27      157.10     12.57 o 
   3   0  16       23.26       25.16     10.17 o 
   4   0  16      395.67      414.16     28.21 o 
   5   0  16        0.17        4.75      7.37 o 
  -5   1  16       27.51       23.00      9.14 o 
  -4   1  16        8.19       10.70      9.91 o 
  -3   1  16      182.84      198.92     18.33 o 
  -2   1  16      203.88      175.43     14.84 o 
  -1   1  16      101.60       98.02     13.39 o 
   0   1  16      239.19      241.58     16.20 o 
   1   1  16       92.71       94.57      9.84 o 
   2   1  16      166.99      162.19     13.21 o 
   3   1  16      178.60      202.75     16.43 o 
   4   1  16        6.29        2.77      7.70 o 
   5   1  16       28.80       19.85      9.60 o 
  -4   2  16       40.49       41.65      9.97 o 
  -3   2  16       85.53       83.74     11.89 o 
  -2   2  16       71.32       68.26     12.19 o 
  -1   2  16       69.48       78.51     10.89 o 
   0   2  16       81.37       93.58     18.78 o 
   1   2  16       53.76       49.07     11.29 o 
   2   2  16       51.04       53.17     10.54 o 
   3   2  16       85.37       73.80     14.93 o 
   4   2  16       26.16       41.97     13.33 o 
  -4   3  16       83.89       52.72     11.35 o 
  -3   3  16      101.40      113.24     27.29 o 
  -2   3  16       74.02       80.95     13.39 o 
  -1   3  16       39.06       42.04     14.25 o 
   0   3  16        0.25       19.20      7.57 o 
   1   3  16       35.06       24.39      7.76 o 
   2   3  16       83.26      100.58     12.76 o 
   3   3  16       93.36       89.22     14.02 o 
   4   3  16       90.45       81.45     17.09 o 
  -3   4  16      191.11      167.14     17.98 o 
  -2   4  16       26.72       15.20      9.63 o 
  -1   4  16        3.68       -4.41      5.88 o 
   0   4  16        4.48        9.83      6.10 o 
   1   4  16        3.40        2.12      5.51 o 
   2   4  16       35.80       47.05      7.72 o 
   3   4  16      187.88      187.17     15.79 o 
  -2   5  16        2.30        2.37      6.45 o 
  -1   5  16       21.46       11.39      8.36 o 
   0   5  16        9.51       38.36     13.36 o 
   1   5  16       19.02       22.88      7.95 o 
   2   5  16        6.28       -6.81      6.81 o 
   1   0  17       19.14       44.34     10.63 o 
   2   0  17       24.62       41.56      9.53 o 
   3   0  17       19.56       15.38      8.42 o 
  -3   1  17       46.95       46.15     10.77 o 
  -2   1  17       29.98       20.31      9.55 o 
  -1   1  17      159.68      144.27     16.90 o 
   0   1  17       27.58       24.37      9.20 o 
   1   1  17      153.71      159.69     15.68 o 
   2   1  17       26.76       44.05      9.71 o 
   3   1  17       48.92       53.53     15.05 o 
  -3   2  17       33.24       24.77      8.17 o 
  -2   2  17      211.12      208.97     19.89 o 
  -1   2  17        6.93       -0.42      9.02 o 
   0   2  17      115.87      133.31     15.21 o 
   1   2  17        7.91        5.89      6.54 o 
   2   2  17      192.62      210.00     19.48 o 
   3   2  17       30.92       29.76     12.37 o 
  -2   3  17       20.81       15.65      9.19 o 
  -1   3  17       62.13       60.16     10.90 o 
   0   3  17       37.51       57.55     12.09 o 
   1   3  17       43.90       41.55     11.81 o 
   2   3  17       19.58       12.96     10.08 o 
                                                 
